# Supplementary material for: 2-(1,3-Dithian-2-yl)-1,3-dithiane-2-carbaldehyde
Source: Acta Crystallogr Sect E Struct Rep Online. 2008 Dec 20;65(Pt 1):o173. doi: 10.1107/S1600536808042864 (PMC2968084; doi:10.1107/S1600536808042864)
Supplement: Supplementary file 1 [file e-65-0o173-sup1.cif]

##############################################################################
###                                                                        ###
###        Electronic paper (Acta Crystallographica Section E)             ###
###                                                                        ###
##############################################################################
#                                                                            #
# This CIF contains the data in a paper accepted for publication in Acta     #
# Crystallographica Section E. It conforms to the requirements of Notes      #
# for Authors for Section E, and has been peer reviewed under the auspices   #
# of the IUCr Commission on Journals.                                        #
#                                                                            #
# Full details of the Crystallographic Information File format               #
# are given in the paper "The Crystallographic Information File (CIF):       #
# a New Standard Archive File for Crystallography" by S. R. Hall, F. H.      #
# Allen and I. D. Brown [Acta Cryst. (1991), A47, 655-685].                  #
#                                                                            #
# The current version of the core CIF dictionary is obtainable from          #
# ftp://ftp.iucr.org/pub/cif_core.dic. The current version number is 2.4.    #
#                                                                            #
# Software is freely available for graphical display of the structure(s) in  #
# this CIF.  For information consult the CIF home page http://www.iucr.org/  #
# cif/home.html                                                              #
#                                                                            #
# This file may be used for bona fide research purposes within the           #
# scientific community so long as proper attribution is given to the journal # 
# article from which it was obtained.                                        #
#                                                                            #
##############################################################################
                                             
data_global
_audit_creation_method     'form.cif (version 2.0)'
_journal_data_validation_number     ?
_journal_date_recd_electronic     2008-12-15
_journal_date_accepted     2008-12-16
_journal_name_full     'Acta Crystallographica, Section E'
_journal_year     2009
_journal_volume     65
_journal_issue      1
_journal_page_first     o173
_journal_page_last     o173
_journal_paper_category     QO
_journal_coeditor_code     IS2376
_publ_contact_author_name     'Prof. Fun Hoong Kun'
_publ_contact_author_address
;
      X-ray Crystallography Unit
      School of Physics
      Universiti Sains Malaysia
      11800 USM, Penang
      MALAYSIA
;
_publ_contact_author_email     'hkfun@usm.my'
_publ_contact_author_fax     '6 04 6579150'
_publ_contact_author_phone     '6 04 6533652'
_publ_section_title
;
2-(1,3-Dithian-2-yl)-1,3-dithiane-2-carbaldehyde
;
loop_
    _publ_author_name
    _publ_author_footnote
    _publ_author_address
    'Hoong-Kun Fun' ?
;     X-ray Crystallography Unit
      School of Physics
      Universiti Sains Malaysia
      11800 USM, Penang
      Malaysia
;
    'Reza Kia' ?
;
      X-ray Crystallography Unit
      School of Physics
      Universiti Sains Malaysia
      11800 USM, Penang
      Malaysia
;
    'Annada C. Maity' ?
;
      Department of Chemistry,
      Bengal Engineering and Science University,
      Shibpur, Howrah 711 103,
      India
;
    'Shyamaprosad Goswami' ?
;
      Department of Chemistry,
      Bengal Engineering and Science University,
      Shibpur, Howrah 711 103,
      India
;
data_I
_audit_creation_method     SHELXL-97
_chemical_name_systematic
;
2-(1,3-Dithian-2-yl)-1,3-dithiane-2-carbaldehyde
;
_chemical_name_common     ?
_chemical_formula_moiety     'C9 H14 O S4'
_chemical_formula_sum     'C9 H14 O S4'
_chemical_formula_iupac     'C9 H14 O S4'
_chemical_formula_weight     266.44
_chemical_melting_point     ?
_symmetry_cell_setting     'Monoclinic'
_symmetry_space_group_name_H-M     'P 21/c'
_symmetry_space_group_name_Hall     '-P 2ybc'
loop_
    _symmetry_equiv_pos_as_xyz
    'x, y, z'
    '-x, y+1/2, -z+1/2'
    '-x, -y, -z'
    'x, -y-1/2, z-1/2'
_cell_length_a     13.0028(2)
_cell_length_b     13.6790(2)
_cell_length_c     13.4244(2)
_cell_angle_alpha     90.00
_cell_angle_beta     91.8730(10)
_cell_angle_gamma     90.00
_cell_volume     2386.46(6)
_cell_formula_units_Z     8
_cell_measurement_reflns_used     6037
_cell_measurement_theta_min     2.61
_cell_measurement_theta_max     35.49
_cell_measurement_temperature     100.00(10)
_exptl_crystal_description     'Block'
_exptl_crystal_colour     'colourless'
_exptl_crystal_size_max     0.39
_exptl_crystal_size_mid     0.28
_exptl_crystal_size_min     0.19
_exptl_crystal_density_diffrn     1.483
_exptl_crystal_density_meas     ?
_exptl_crystal_density_method     'not measured'
_exptl_crystal_F_000     1120
_exptl_absorpt_coefficient_mu     0.762
_exptl_absorpt_correction_type     'multi-scan'
_exptl_absorpt_process_details     '(<i>SADABS</i>; Bruker, 2005)'
_exptl_absorpt_correction_T_min     0.7539
_exptl_absorpt_correction_T_max     0.8706
_exptl_special_details
;
The low-temperature data was collected with the Oxford Cyrosystem Cobra
low-temperature attachment.
;
_diffrn_ambient_temperature     100.00(10)
_diffrn_radiation_type     MoK\a
_diffrn_radiation_wavelength     0.71073
_diffrn_radiation_source     'fine-focus sealed tube'
_diffrn_radiation_monochromator     graphite
_diffrn_measurement_device_type
;
Bruker SMART APEXII CCD area-detector
;
_diffrn_measurement_method     '\f and \w'
_diffrn_detector_area_resol_mean     ?
_diffrn_reflns_number     68856
_diffrn_reflns_av_R_equivalents     0.0549
_diffrn_reflns_av_sigmaI/netI     0.0399
_diffrn_reflns_theta_min     1.57
_diffrn_reflns_theta_max     37.50
_diffrn_reflns_theta_full     37.50
_diffrn_measured_fraction_theta_max     0.993
_diffrn_measured_fraction_theta_full     0.993
_diffrn_reflns_limit_h_min     -22
_diffrn_reflns_limit_h_max     20
_diffrn_reflns_limit_k_min     -22
_diffrn_reflns_limit_k_max     23
_diffrn_reflns_limit_l_min     -22
_diffrn_reflns_limit_l_max     22
_diffrn_standards_number     0
_diffrn_standards_interval_count     ?
_diffrn_standards_interval_time     ?
_diffrn_standards_decay_%     ?
_refine_special_details
;
 Refinement of F^2^ against ALL reflections.  The weighted R-factor wR and
 goodness of fit S are based on F^2^, conventional R-factors R are based
 on F, with F set to zero for negative F^2^. The threshold expression of
 F^2^ > 2sigma(F^2^) is used only for calculating R-factors(gt) etc. and is
 not relevant to the choice of reflections for refinement.  R-factors based
 on F^2^ are statistically about twice as large as those based on F, and R-
 factors based on ALL data will be even larger.
;
_reflns_number_total     12473
_reflns_number_gt     9371
_reflns_threshold_expression     I>2\s(I)
_refine_ls_structure_factor_coef     Fsqd
_refine_ls_matrix_type     full
_refine_ls_R_factor_all     0.0560
_refine_ls_R_factor_gt     0.0370
_refine_ls_wR_factor_gt     0.0784
_refine_ls_wR_factor_ref     0.0868
_refine_ls_goodness_of_fit_ref     1.067
_refine_ls_restrained_S_all     1.067
_refine_ls_number_reflns     12473
_refine_ls_number_parameters     253
_refine_ls_number_restraints     0
_refine_ls_hydrogen_treatment     constr
_refine_ls_weighting_scheme     calc
_refine_ls_weighting_details
         'calc w=1/[\s^2^(Fo^2^)+(0.0325P)^2^+0.5359P] where P=(Fo^2^+2Fc^2^)/3'
_atom_sites_solution_hydrogens     geom
_atom_sites_solution_primary     direct
_atom_sites_solution_secondary     difmap
_refine_ls_shift/su_max     0.002
_refine_ls_shift/su_mean     0.000
_refine_diff_density_max     0.458
_refine_diff_density_min     -0.375
_refine_ls_extinction_method     none
_refine_ls_extinction_coef     ?
loop_
    _atom_type_symbol
    _atom_type_description
    _atom_type_scat_dispersion_real
    _atom_type_scat_dispersion_imag
    _atom_type_scat_source
    'C' 'C' 0.0033 0.0016
                         'International Tables Vol C Tables 4.2.6.8 and 6.1.1.4'
    'H' 'H' 0.0000 0.0000
                         'International Tables Vol C Tables 4.2.6.8 and 6.1.1.4'
    'O' 'O' 0.0106 0.0060
                         'International Tables Vol C Tables 4.2.6.8 and 6.1.1.4'
    'S' 'S' 0.1246 0.1234
                         'International Tables Vol C Tables 4.2.6.8 and 6.1.1.4'
_computing_data_collection     'APEX2 (Bruker, 2005)'
_computing_cell_refinement     'SAINT (Bruker, 2005)'
_computing_data_reduction     'SAINT (Bruker, 2005)'
_computing_structure_solution     'SHELXTL (Sheldrick, 2008)'
_computing_structure_refinement     'SHELXTL (Sheldrick, 2008)'
_computing_molecular_graphics     'SHELXTL (Sheldrick, 2008)'
_computing_publication_material
;
SHELXTL (Sheldrick, 2008) and PLATON (Spek, 2003)
;
loop_
    _atom_site_type_symbol
    _atom_site_label
    _atom_site_fract_x
    _atom_site_fract_y
    _atom_site_fract_z
    _atom_site_U_iso_or_equiv
    _atom_site_adp_type
    _atom_site_calc_flag
    _atom_site_refinement_flags
    _atom_site_occupancy
    _atom_site_disorder_assembly
    _atom_site_disorder_group
    S S1A 0.46746(2) 0.654917(19) 0.92342(2) 0.01556(5) Uani d . 1 . .
    S S2A 0.62228(2) 0.66697(2) 0.75806(2) 0.01787(5) Uani d . 1 . .
    S S3A 0.74126(2) 0.47975(2) 0.86715(2) 0.01958(6) Uani d . 1 . .
    S S4A 0.71041(2) 0.65781(2) 0.99797(2) 0.02006(6) Uani d . 1 . .
    O O1A 0.48320(8) 0.48599(7) 0.72999(8) 0.02660(19) Uani d . 1 . .
    C C1A 0.37902(8) 0.68880(8) 0.82162(9) 0.01741(19) Uani d . 1 . .
    H H1AA 0.3555 0.6300 0.7875 0.021 Uiso calc R 1 . .
    H H1AB 0.3194 0.7206 0.8487 0.021 Uiso calc R 1 . .
    C C2A 0.42752(9) 0.75689(8) 0.74674(9) 0.0190(2) Uani d . 1 . .
    H H2AA 0.3740 0.7823 0.7019 0.023 Uiso calc R 1 . .
    H H2AB 0.4586 0.8118 0.7822 0.023 Uiso calc R 1 . .
    C C3A 0.50888(9) 0.70711(9) 0.68583(9) 0.0201(2) Uani d . 1 . .
    H H3AA 0.5305 0.7520 0.6347 0.024 Uiso calc R 1 . .
    H H3AB 0.4781 0.6508 0.6526 0.024 Uiso calc R 1 . .
    C C4A 0.56675(8) 0.59204(7) 0.85376(8) 0.01396(17) Uani d . 1 . .
    C C5A 0.65016(8) 0.55798(7) 0.92955(8) 0.01432(17) Uani d . 1 . .
    H H5AA 0.6159 0.5171 0.9784 0.017 Uiso calc R 1 . .
    C C6A 0.80918(9) 0.43427(9) 0.97830(10) 0.0229(2) Uani d . 1 . .
    H H6AA 0.7612 0.3980 1.0180 0.027 Uiso calc R 1 . .
    H H6AB 0.8622 0.3891 0.9583 0.027 Uiso calc R 1 . .
    C C7A 0.85868(10) 0.51357(9) 1.04276(11) 0.0247(2) Uani d . 1 . .
    H H7AA 0.9051 0.5512 1.0027 0.030 Uiso calc R 1 . .
    H H7AB 0.8993 0.4830 1.0961 0.030 Uiso calc R 1 . .
    C C8A 0.78136(10) 0.58263(9) 1.08808(10) 0.0238(2) Uani d . 1 . .
    H H8AA 0.8176 0.6252 1.1352 0.029 Uiso calc R 1 . .
    H H8AB 0.7327 0.5443 1.1250 0.029 Uiso calc R 1 . .
    C C9A 0.51184(9) 0.50023(8) 0.81473(9) 0.0182(2) Uani d . 1 . .
    H H9AA 0.4995 0.4511 0.8607 0.022 Uiso calc R 1 . .
    S S1B 0.86151(2) 0.28160(2) 0.29985(2) 0.01813(6) Uani d . 1 . .
    S S2B 1.02461(2) 0.43886(2) 0.33386(2) 0.01876(6) Uani d . 1 . .
    S S3B 0.78758(2) 0.51420(2) 0.34283(2) 0.01985(6) Uani d . 1 . .
    S S4B 0.75193(2) 0.35947(2) 0.49927(2) 0.02279(6) Uani d . 1 . .
    O O1B 1.00970(7) 0.22837(7) 0.47436(7) 0.02534(18) Uani d . 1 . .
    C C1B 0.96908(9) 0.21483(9) 0.24967(10) 0.0238(2) Uani d . 1 . .
    H H1BA 0.9986 0.1732 0.3017 0.029 Uiso calc R 1 . .
    H H1BB 0.9432 0.1727 0.1964 0.029 Uiso calc R 1 . .
    C C2B 1.05386(10) 0.27878(11) 0.20949(10) 0.0276(3) Uani d . 1 . .
    H H2BA 1.0246 0.3201 0.1571 0.033 Uiso calc R 1 . .
    H H2BB 1.1049 0.2371 0.1799 0.033 Uiso calc R 1 . .
    C C3B 1.10724(9) 0.34340(10) 0.28785(10) 0.0239(2) Uani d . 1 . .
    H H3BA 1.1672 0.3732 0.2593 0.029 Uiso calc R 1 . .
    H H3BB 1.1308 0.3030 0.3434 0.029 Uiso calc R 1 . .
    C C4B 0.92466(8) 0.36320(7) 0.38847(8) 0.01385(17) Uani d . 1 . .
    C C5B 0.84575(8) 0.43202(8) 0.43385(8) 0.01527(18) Uani d . 1 . .
    H H5BA 0.8826 0.4723 0.4837 0.018 Uiso calc R 1 . .
    C C6B 0.71805(10) 0.58963(9) 0.42935(10) 0.0251(2) Uani d . 1 . .
    H H6BA 0.7675 0.6215 0.4742 0.030 Uiso calc R 1 . .
    H H6BB 0.6818 0.6403 0.3919 0.030 Uiso calc R 1 . .
    C C7B 0.64127(10) 0.53471(10) 0.49091(10) 0.0256(2) Uani d . 1 . .
    H H7BA 0.5930 0.5012 0.4462 0.031 Uiso calc R 1 . .
    H H7BB 0.6026 0.5816 0.5290 0.031 Uiso calc R 1 . .
    C C8B 0.68984(11) 0.46041(11) 0.56230(10) 0.0275(3) Uani d . 1 . .
    H H8BA 0.6370 0.4344 0.6043 0.033 Uiso calc R 1 . .
    H H8BB 0.7404 0.4932 0.6052 0.033 Uiso calc R 1 . .
    C C9B 0.98274(9) 0.31267(8) 0.47398(9) 0.01764(19) Uani d . 1 . .
    H H9BA 0.9988 0.3497 0.5305 0.021 Uiso calc R 1 . .
loop_
    _atom_site_aniso_label
    _atom_site_aniso_U_11
    _atom_site_aniso_U_22
    _atom_site_aniso_U_33
    _atom_site_aniso_U_12
    _atom_site_aniso_U_13
    _atom_site_aniso_U_23
    S1A 0.01482(11) 0.01624(11) 0.01573(12) 0.00201(8) 0.00224(9) -0.00020(9)
    S2A 0.01485(11) 0.02094(12) 0.01797(13) 0.00106(9) 0.00283(9) 0.00538(9)
    S3A 0.01766(12) 0.01907(12) 0.02204(14) 0.00508(9) 0.00125(10) -0.00104(10)
    S4A 0.02219(13) 0.01382(11) 0.02366(14) 0.00037(9) -0.00701(10) -0.00098(9)
    O1A 0.0337(5) 0.0184(4) 0.0268(5) 0.0044(3) -0.0117(4) -0.0054(3)
    C1A 0.0144(4) 0.0167(5) 0.0210(5) 0.0019(3) -0.0002(4) 0.0004(4)
    C2A 0.0185(5) 0.0158(5) 0.0226(5) 0.0031(4) -0.0013(4) 0.0032(4)
    C3A 0.0206(5) 0.0216(5) 0.0180(5) 0.0030(4) 0.0008(4) 0.0063(4)
    C4A 0.0146(4) 0.0122(4) 0.0152(5) 0.0007(3) 0.0017(3) 0.0002(3)
    C5A 0.0140(4) 0.0120(4) 0.0170(5) 0.0001(3) 0.0004(3) 0.0008(3)
    C6A 0.0200(5) 0.0180(5) 0.0306(6) 0.0042(4) -0.0018(4) 0.0039(4)
    C7A 0.0199(5) 0.0217(5) 0.0320(7) 0.0011(4) -0.0078(5) 0.0051(5)
    C8A 0.0246(5) 0.0226(5) 0.0236(6) 0.0005(4) -0.0089(4) 0.0013(4)
    C9A 0.0180(5) 0.0137(4) 0.0229(5) 0.0016(3) -0.0010(4) -0.0010(4)
    S1B 0.01571(11) 0.01880(12) 0.01966(13) 0.00048(9) -0.00272(9) -0.00554(9)
    S2B 0.01721(11) 0.01821(12) 0.02107(13) -0.00308(9) 0.00389(10) 0.00171(9)
    S3B 0.02317(13) 0.01821(12) 0.01821(13) 0.00516(9) 0.00150(10) 0.00249(9)
    S4B 0.02262(13) 0.02165(13) 0.02473(15) 0.00012(10) 0.01028(11) 0.00316(11)
    O1B 0.0301(5) 0.0229(4) 0.0227(4) 0.0064(3) -0.0031(4) 0.0032(3)
    C1B 0.0233(5) 0.0241(6) 0.0239(6) 0.0056(4) -0.0001(4) -0.0093(4)
    C2B 0.0267(6) 0.0357(7) 0.0207(6) 0.0061(5) 0.0059(5) -0.0043(5)
    C3B 0.0179(5) 0.0285(6) 0.0258(6) 0.0027(4) 0.0075(4) 0.0016(5)
    C4B 0.0142(4) 0.0144(4) 0.0129(4) -0.0013(3) 0.0005(3) -0.0001(3)
    C5B 0.0170(4) 0.0145(4) 0.0143(5) -0.0005(3) 0.0006(3) 0.0000(3)
    C6B 0.0277(6) 0.0199(5) 0.0278(6) 0.0083(4) -0.0003(5) -0.0044(4)
    C7B 0.0218(5) 0.0311(6) 0.0238(6) 0.0065(4) 0.0022(4) -0.0093(5)
    C8B 0.0260(6) 0.0360(7) 0.0211(6) 0.0051(5) 0.0085(5) -0.0033(5)
    C9B 0.0179(4) 0.0207(5) 0.0143(5) -0.0006(4) 0.0001(4) 0.0015(4)
_geom_special_details
;
 All esds (except the esd in the dihedral angle between two l.s. planes)
 are estimated using the full covariance matrix.  The cell esds are taken
 into account individually in the estimation of esds in distances, angles
 and torsion angles; correlations between esds in cell parameters are only
 used when they are defined by crystal symmetry.  An approximate (isotropic)
 treatment of cell esds is used for estimating esds involving l.s. planes.
;
loop_
    _geom_bond_atom_site_label_1
    _geom_bond_atom_site_label_2
    _geom_bond_site_symmetry_2
    _geom_bond_distance
    _geom_bond_publ_flag
    S1A C1A . 1.8171(12) ?
    S1A C4A . 1.8330(10) ?
    S2A C4A . 1.8119(11) ?
    S2A C3A . 1.8227(12) ?
    S3A C6A . 1.8185(13) ?
    S3A C5A . 1.8207(11) ?
    S4A C5A . 1.8099(11) ?
    S4A C8A . 1.8162(13) ?
    O1A C9A . 1.2013(15) ?
    C1A C2A . 1.5222(16) ?
    C1A H1AA . 0.9700 ?
    C1A H1AB . 0.9700 ?
    C2A C3A . 1.5193(16) ?
    C2A H2AA . 0.9700 ?
    C2A H2AB . 0.9700 ?
    C3A H3AA . 0.9700 ?
    C3A H3AB . 0.9700 ?
    C4A C9A . 1.5287(15) ?
    C4A C5A . 1.5350(15) ?
    C5A H5AA . 0.9800 ?
    C6A C7A . 1.5177(19) ?
    C6A H6AA . 0.9700 ?
    C6A H6AB . 0.9700 ?
    C7A C8A . 1.5210(19) ?
    C7A H7AA . 0.9700 ?
    C7A H7AB . 0.9700 ?
    C8A H8AA . 0.9700 ?
    C8A H8AB . 0.9700 ?
    C9A H9AA . 0.9300 ?
    S1B C4B . 1.8088(11) ?
    S1B C1B . 1.8183(12) ?
    S2B C3B . 1.8123(13) ?
    S2B C4B . 1.8329(10) ?
    S3B C5B . 1.8079(11) ?
    S3B C6B . 1.8165(13) ?
    S4B C5B . 1.8206(11) ?
    S4B C8B . 1.8218(13) ?
    O1B C9B . 1.2052(14) ?
    C1B C2B . 1.5200(19) ?
    C1B H1BA . 0.9700 ?
    C1B H1BB . 0.9700 ?
    C2B C3B . 1.524(2) ?
    C2B H2BA . 0.9700 ?
    C2B H2BB . 0.9700 ?
    C3B H3BA . 0.9700 ?
    C3B H3BB . 0.9700 ?
    C4B C9B . 1.5197(16) ?
    C4B C5B . 1.5333(15) ?
    C5B H5BA . 0.9800 ?
    C6B C7B . 1.5159(19) ?
    C6B H6BA . 0.9700 ?
    C6B H6BB . 0.9700 ?
    C7B C8B . 1.520(2) ?
    C7B H7BA . 0.9700 ?
    C7B H7BB . 0.9700 ?
    C8B H8BA . 0.9700 ?
    C8B H8BB . 0.9700 ?
    C9B H9BA . 0.9300 ?
loop_
    _geom_angle_atom_site_label_1
    _geom_angle_atom_site_label_2
    _geom_angle_atom_site_label_3
    _geom_angle_site_symmetry_1
    _geom_angle_site_symmetry_3
    _geom_angle
    _geom_angle_publ_flag
    C1A S1A C4A . . 100.07(5) ?
    C4A S2A C3A . . 102.32(5) ?
    C6A S3A C5A . . 97.44(6) ?
    C5A S4A C8A . . 96.48(5) ?
    C2A C1A S1A . . 112.77(8) ?
    C2A C1A H1AA . . 109.0 ?
    S1A C1A H1AA . . 109.0 ?
    C2A C1A H1AB . . 109.0 ?
    S1A C1A H1AB . . 109.0 ?
    H1AA C1A H1AB . . 107.8 ?
    C3A C2A C1A . . 113.07(9) ?
    C3A C2A H2AA . . 109.0 ?
    C1A C2A H2AA . . 109.0 ?
    C3A C2A H2AB . . 109.0 ?
    C1A C2A H2AB . . 109.0 ?
    H2AA C2A H2AB . . 107.8 ?
    C2A C3A S2A . . 114.46(9) ?
    C2A C3A H3AA . . 108.6 ?
    S2A C3A H3AA . . 108.6 ?
    C2A C3A H3AB . . 108.6 ?
    S2A C3A H3AB . . 108.6 ?
    H3AA C3A H3AB . . 107.6 ?
    C9A C4A C5A . . 106.84(8) ?
    C9A C4A S2A . . 114.46(8) ?
    C5A C4A S2A . . 110.63(7) ?
    C9A C4A S1A . . 103.39(7) ?
    C5A C4A S1A . . 107.36(7) ?
    S2A C4A S1A . . 113.58(5) ?
    C4A C5A S4A . . 113.09(7) ?
    C4A C5A S3A . . 109.25(7) ?
    S4A C5A S3A . . 113.55(6) ?
    C4A C5A H5AA . . 106.8 ?
    S4A C5A H5AA . . 106.8 ?
    S3A C5A H5AA . . 106.8 ?
    C7A C6A S3A . . 114.14(8) ?
    C7A C6A H6AA . . 108.7 ?
    S3A C6A H6AA . . 108.7 ?
    C7A C6A H6AB . . 108.7 ?
    S3A C6A H6AB . . 108.7 ?
    H6AA C6A H6AB . . 107.6 ?
    C6A C7A C8A . . 113.48(10) ?
    C6A C7A H7AA . . 108.9 ?
    C8A C7A H7AA . . 108.9 ?
    C6A C7A H7AB . . 108.9 ?
    C8A C7A H7AB . . 108.9 ?
    H7AA C7A H7AB . . 107.7 ?
    C7A C8A S4A . . 114.41(10) ?
    C7A C8A H8AA . . 108.7 ?
    S4A C8A H8AA . . 108.7 ?
    C7A C8A H8AB . . 108.7 ?
    S4A C8A H8AB . . 108.7 ?
    H8AA C8A H8AB . . 107.6 ?
    O1A C9A C4A . . 125.78(11) ?
    O1A C9A H9AA . . 117.1 ?
    C4A C9A H9AA . . 117.1 ?
    C4B S1B C1B . . 102.44(5) ?
    C3B S2B C4B . . 99.53(5) ?
    C5B S3B C6B . . 97.30(6) ?
    C5B S4B C8B . . 97.18(6) ?
    C2B C1B S1B . . 114.71(9) ?
    C2B C1B H1BA . . 108.6 ?
    S1B C1B H1BA . . 108.6 ?
    C2B C1B H1BB . . 108.6 ?
    S1B C1B H1BB . . 108.6 ?
    H1BA C1B H1BB . . 107.6 ?
    C1B C2B C3B . . 114.09(11) ?
    C1B C2B H2BA . . 108.7 ?
    C3B C2B H2BA . . 108.7 ?
    C1B C2B H2BB . . 108.7 ?
    C3B C2B H2BB . . 108.7 ?
    H2BA C2B H2BB . . 107.6 ?
    C2B C3B S2B . . 113.05(9) ?
    C2B C3B H3BA . . 109.0 ?
    S2B C3B H3BA . . 109.0 ?
    C2B C3B H3BB . . 109.0 ?
    S2B C3B H3BB . . 109.0 ?
    H3BA C3B H3BB . . 107.8 ?
    C9B C4B C5B . . 107.55(9) ?
    C9B C4B S1B . . 114.83(8) ?
    C5B C4B S1B . . 110.18(7) ?
    C9B C4B S2B . . 102.57(7) ?
    C5B C4B S2B . . 107.74(7) ?
    S1B C4B S2B . . 113.45(6) ?
    C4B C5B S3B . . 112.57(7) ?
    C4B C5B S4B . . 108.94(7) ?
    S3B C5B S4B . . 113.13(6) ?
    C4B C5B H5BA . . 107.3 ?
    S3B C5B H5BA . . 107.3 ?
    S4B C5B H5BA . . 107.3 ?
    C7B C6B S3B . . 114.68(9) ?
    C7B C6B H6BA . . 108.6 ?
    S3B C6B H6BA . . 108.6 ?
    C7B C6B H6BB . . 108.6 ?
    S3B C6B H6BB . . 108.6 ?
    H6BA C6B H6BB . . 107.6 ?
    C6B C7B C8B . . 114.05(11) ?
    C6B C7B H7BA . . 108.7 ?
    C8B C7B H7BA . . 108.7 ?
    C6B C7B H7BB . . 108.7 ?
    C8B C7B H7BB . . 108.7 ?
    H7BA C7B H7BB . . 107.6 ?
    C7B C8B S4B . . 113.28(9) ?
    C7B C8B H8BA . . 108.9 ?
    S4B C8B H8BA . . 108.9 ?
    C7B C8B H8BB . . 108.9 ?
    S4B C8B H8BB . . 108.9 ?
    H8BA C8B H8BB . . 107.7 ?
    O1B C9B C4B . . 125.14(11) ?
    O1B C9B H9BA . . 117.4 ?
    C4B C9B H9BA . . 117.4 ?
loop_
    _geom_torsion_atom_site_label_1
    _geom_torsion_atom_site_label_2
    _geom_torsion_atom_site_label_3
    _geom_torsion_atom_site_label_4
    _geom_torsion_site_symmetry_1
    _geom_torsion_site_symmetry_2
    _geom_torsion_site_symmetry_3
    _geom_torsion_site_symmetry_4
    _geom_torsion
    _geom_torsion_publ_flag
    C4A S1A C1A C2A . . . . -61.63(9) ?
    S1A C1A C2A C3A . . . . 69.59(12) ?
    C1A C2A C3A S2A . . . . -65.11(12) ?
    C4A S2A C3A C2A . . . . 54.44(10) ?
    C3A S2A C4A C9A . . . . 64.43(9) ?
    C3A S2A C4A C5A . . . . -174.81(7) ?
    C3A S2A C4A S1A . . . . -54.00(7) ?
    C1A S1A C4A C9A . . . . -67.55(8) ?
    C1A S1A C4A C5A . . . . 179.71(7) ?
    C1A S1A C4A S2A . . . . 57.08(7) ?
    C9A C4A C5A S4A . . . . -171.08(7) ?
    S2A C4A C5A S4A . . . . 63.73(9) ?
    S1A C4A C5A S4A . . . . -60.71(8) ?
    C9A C4A C5A S3A . . . . 61.41(9) ?
    S2A C4A C5A S3A . . . . -63.79(8) ?
    S1A C4A C5A S3A . . . . 171.78(5) ?
    C8A S4A C5A C4A . . . . 170.50(8) ?
    C8A S4A C5A S3A . . . . -64.27(7) ?
    C6A S3A C5A C4A . . . . -168.90(7) ?
    C6A S3A C5A S4A . . . . 63.85(7) ?
    C5A S3A C6A C7A . . . . -59.07(10) ?
    S3A C6A C7A C8A . . . . 64.76(13) ?
    C6A C7A C8A S4A . . . . -66.24(13) ?
    C5A S4A C8A C7A . . . . 61.09(10) ?
    C5A C4A C9A O1A . . . . -140.54(12) ?
    S2A C4A C9A O1A . . . . -17.70(15) ?
    S1A C4A C9A O1A . . . . 106.35(12) ?
    C4B S1B C1B C2B . . . . -53.25(11) ?
    S1B C1B C2B C3B . . . . 62.79(14) ?
    C1B C2B C3B S2B . . . . -68.27(13) ?
    C4B S2B C3B C2B . . . . 61.78(10) ?
    C1B S1B C4B C9B . . . . -62.56(9) ?
    C1B S1B C4B C5B . . . . 175.84(8) ?
    C1B S1B C4B S2B . . . . 54.96(7) ?
    C3B S2B C4B C9B . . . . 65.98(8) ?
    C3B S2B C4B C5B . . . . 179.29(8) ?
    C3B S2B C4B S1B . . . . -58.47(7) ?
    C9B C4B C5B S3B . . . . 169.01(7) ?
    S1B C4B C5B S3B . . . . -65.16(8) ?
    S2B C4B C5B S3B . . . . 59.08(8) ?
    C9B C4B C5B S4B . . . . -64.66(9) ?
    S1B C4B C5B S4B . . . . 61.17(8) ?
    S2B C4B C5B S4B . . . . -174.59(5) ?
    C6B S3B C5B C4B . . . . -172.25(8) ?
    C6B S3B C5B S4B . . . . 63.71(7) ?
    C8B S4B C5B C4B . . . . 169.19(8) ?
    C8B S4B C5B S3B . . . . -64.81(7) ?
    C5B S3B C6B C7B . . . . -59.23(10) ?
    S3B C6B C7B C8B . . . . 64.90(14) ?
    C6B C7B C8B S4B . . . . -65.45(14) ?
    C5B S4B C8B C7B . . . . 60.64(11) ?
    C5B C4B C9B O1B . . . . 141.54(11) ?
    S1B C4B C9B O1B . . . . 18.52(15) ?
    S2B C4B C9B O1B . . . . -105.02(12) ?
loop_
    _geom_hbond_atom_site_label_D
    _geom_hbond_atom_site_label_H
    _geom_hbond_atom_site_label_A
    _geom_hbond_site_symmetry_A
    _geom_hbond_distance_DH
    _geom_hbond_distance_HA
    _geom_hbond_distance_DA
    _geom_hbond_angle_DHA
    _geom_hbond_publ_flag
    C2A H2AB O1A 2_656 0.9700 2.5100 3.3530(15) 146.00 yes
    C3A H3AB O1A . 0.9700 2.4800 3.1024(16) 122.00 yes
    C6A H6AB O1B 4_566 0.9700 2.5100 3.4292(15) 159.00 yes
    C1B H1BA O1B . 0.9700 2.4400 3.0508(16) 121.00 yes
    C2B H2BA O1B 4_565 0.9700 2.5400 3.1913(16) 124.00 yes
    C3B H3BA S2A 3_766 0.9700 2.8100 3.5932(12) 138.00 yes
    C7B H7BA O1A 3_666 0.9700 2.5400 3.3436(17) 140.00 yes
