# Supplementary material for: 2-(1,3-Dithian-2-yl)-1,3-dithiane-2-carbaldehyde
Source: Acta Crystallogr Sect E Struct Rep Online. 2008 Dec 20;65(Pt 1):o173. doi: 10.1107/S1600536808042864 (PMC2968084; doi:10.1107/S1600536808042864)
Supplement: Supplementary file 2 [file e-65-0o173-Isup2.hkl]

# 
# h,k,l, Fc-squared, Fo-squared, sigma(Fo-squared) and status flag 
# 
data_I
_shelx_title ' spg159c1m in P2(1)/c (100K)' 
_shelx_refln_list_code          4 
_shelx_F_calc_maximum      258.85 
_exptl_crystal_F_000      1120.00 
_reflns_d_resolution_high  0.5838 
 
loop_ 
 _symmetry_equiv_pos_as_xyz 
 'x, y, z' 
 '-x, y+1/2, -z+1/2' 
 '-x, -y, -z' 
 'x, -y-1/2, z-1/2' 
 
_cell_length_a    13.0028 
_cell_length_b    13.6790 
_cell_length_c    13.4244 
_cell_angle_alpha  90.000 
_cell_angle_beta   91.873 
_cell_angle_gamma  90.000 
 
_shelx_F_squared_multiplier     1.000 
 
loop_ 
 _refln_index_h 
 _refln_index_k 
 _refln_index_l 
 _refln_F_squared_calc 
 _refln_F_squared_meas 
 _refln_F_squared_sigma 
 _refln_observed_status 
   1   0   0       36.90        1.20      2.52 o 
   2   0   0        1.92       -8.84      4.42 o 
   3   0   0       57.61       47.43      8.30 o 
   4   0   0    24903.80    24169.29    461.89 o 
   5   0   0      179.26      200.21     15.44 o 
   6   0   0      969.26     1067.14     38.01 o 
   7   0   0      578.50      596.69     20.17 o 
   8   0   0    17975.85    17835.89    226.14 o 
   9   0   0      571.33      596.68     23.05 o 
  10   0   0      617.37      611.76     24.68 o 
  11   0   0       87.57       74.07     11.57 o 
  12   0   0     3045.05     3084.36     93.95 o 
  13   0   0      350.06      350.46     41.56 o 
  14   0   0      203.19      200.46     23.21 o 
  15   0   0       26.65       25.38     17.05 o 
  16   0   0        0.03        3.65     12.51 o 
  17   0   0     1061.37     1042.20     52.46 o 
  18   0   0     1827.40     1942.19     72.05 o 
  19   0   0       18.54       64.30     20.35 o 
  20   0   0      150.59      140.50     26.61 o 
  21   0   0       58.92       35.83     24.28 o 
  22   0   0      575.33      647.99     65.87 o 
   2   1   0     5598.39     5877.93     82.72 o 
   3   1   0      409.55      374.74      9.29 o 
   4   1   0     8514.49     8651.56    141.38 o 
   5   1   0      458.61      435.49     17.31 o 
   6   1   0     3205.06     3271.33     55.99 o 
   7   1   0       19.70       23.48      3.87 o 
   8   1   0      548.69      521.50     13.33 o 
   9   1   0     3783.98     3647.87     43.93 o 
  10   1   0      461.22      473.96     19.35 o 
  11   1   0     3215.36     3136.45     42.20 o 
  12   1   0     1456.62     1391.66     29.72 o 
  13   1   0      768.11      790.68     32.19 o 
  14   1   0      523.07      565.97     24.99 o 
  15   1   0       51.83       43.82     14.21 o 
  16   1   0      842.81      837.10     32.69 o 
  17   1   0      531.93      499.60     32.46 o 
  18   1   0       57.84       47.97     15.32 o 
  19   1   0     1008.88     1103.63     47.02 o 
  20   1   0       10.55       -1.66     11.33 o 
  21   1   0      162.21      167.57     26.40 o 
  22   1   0        3.67       14.55     16.46 o 
   0   2   0     3029.56     3222.56     62.12 o 
   1   2   0     1660.02     1644.72     22.35 o 
   2   2   0    26829.43    26331.38    323.29 o 
   3   2   0     3066.11     3058.21     45.77 o 
   4   2   0     8384.73     8527.81    113.00 o 
   5   2   0      132.25       98.33      8.93 o 
   6   2   0       57.16       36.03      6.22 o 
   7   2   0     4382.72     4274.92     48.55 o 
   8   2   0      122.52      117.79      9.79 o 
   9   2   0      329.16      315.47     13.15 o 
  10   2   0       22.34       14.95      4.29 o 
  11   2   0        1.18       -1.19      4.19 o 
  12   2   0      661.11      644.56     20.97 o 
  13   2   0     1630.86     1591.92     33.81 o 
  14   2   0        7.55       13.80      9.75 o 
  15   2   0        0.60        3.65      7.51 o 
  16   2   0      389.22      370.16     39.00 o 
  17   2   0      358.72      402.06     35.25 o 
  18   2   0       11.39       13.82     10.31 o 
  19   2   0      146.26      156.90     18.91 o 
  20   2   0       81.64       56.34     15.81 o 
  21   2   0     1171.21     1203.49     57.46 o 
  22   2   0       62.08       47.84     18.33 o 
   1   3   0     3091.22     3220.83     36.78 o 
   2   3   0      759.96      718.49     12.70 o 
   3   3   0     4754.25     4882.18     69.20 o 
   4   3   0       53.96       58.95      7.02 o 
   5   3   0      546.30      568.60     18.77 o 
   6   3   0      266.54      306.54     11.99 o 
   7   3   0      540.07      540.85     13.07 o 
   8   3   0     1396.63     1242.68     21.63 o 
   9   3   0      437.83      399.41     14.88 o 
  10   3   0     4309.76     4119.88     54.53 o 
  11   3   0     1428.65     1397.21     29.05 o 
  12   3   0      578.67      552.54     21.15 o 
  13   3   0     1323.13     1311.10     30.59 o 
  14   3   0      194.99      191.85     14.50 o 
  15   3   0     1926.86     1958.23     52.10 o 
  16   3   0       71.02       69.14     12.43 o 
  17   3   0        4.71       12.32      9.64 o 
  18   3   0        3.90       -2.72     10.06 o 
  19   3   0       51.36       79.35     16.05 o 
  20   3   0      236.11      218.23     22.71 o 
  21   3   0       60.38       61.22     19.34 o 
  22   3   0       12.23       14.36     16.84 o 
   0   4   0     4989.01     5133.73     97.89 o 
   1   4   0     2530.71     2622.09     35.56 o 
   2   4   0     1619.18     1790.15     22.96 o 
   3   4   0     2764.47     2887.26     40.93 o 
   4   4   0      166.04      204.08     10.22 o 
   5   4   0      897.28      942.67     24.07 o 
   6   4   0     3426.73     3688.46     43.04 o 
   7   4   0        1.28        5.76      3.23 o 
   8   4   0      918.21      930.68     20.47 o 
   9   4   0      263.05      266.17     10.54 o 
  10   4   0        1.49        0.17      3.96 o 
  11   4   0     2894.57     2844.72     42.02 o 
  12   4   0      171.52      188.62     12.45 o 
  13   4   0     1345.24     1305.68     30.83 o 
  14   4   0     1518.43     1526.44     50.62 o 
  15   4   0      395.61      345.77     28.08 o 
  16   4   0       26.64       23.32      9.63 o 
  17   4   0     1131.90     1156.62     38.72 o 
  18   4   0       19.93       21.33     11.51 o 
  19   4   0      122.63      103.61     16.71 o 
  20   4   0       79.83       59.64     16.53 o 
  21   4   0      212.79      224.02     28.43 o 
   1   5   0     1258.08     1225.89     21.19 o 
   2   5   0      272.93      270.19     11.21 o 
   3   5   0      741.77      857.76     16.65 o 
   4   5   0      364.21      387.40     22.72 o 
   5   5   0    13070.59    13100.70    129.24 o 
   6   5   0     4023.44     4079.27     50.25 o 
   7   5   0     4255.76     4385.36     57.38 o 
   8   5   0     6549.18     6418.47     64.98 o 
   9   5   0     4860.10     4689.06     55.65 o 
  10   5   0      757.84      715.11     18.96 o 
  11   5   0        3.44        6.45      4.94 o 
  12   5   0        1.05       13.33      5.28 o 
  13   5   0     2664.71     2661.52     43.99 o 
  14   5   0        4.71        4.80      5.96 o 
  15   5   0      548.22      559.62     24.26 o 
  16   5   0       47.41       30.77     10.35 o 
  17   5   0        7.37       15.76     10.34 o 
  18   5   0      660.89      653.75     36.07 o 
  19   5   0      115.68       94.75     16.44 o 
  20   5   0      339.40      332.60     27.96 o 
  21   5   0        0.16        6.69     15.20 o 
   0   6   0    21459.70    21079.03    363.13 o 
   1   6   0    12181.32    12138.27    138.96 o 
   2   6   0     2981.01     3107.56     40.86 o 
   3   6   0      635.33      806.40     15.47 o 
   4   6   0     2946.25     2905.44     35.37 o 
   5   6   0     3493.91     3691.34     43.51 o 
   6   6   0     1544.43     1560.24     20.48 o 
   7   6   0     3501.97     3633.50     47.87 o 
   8   6   0     4313.47     4197.45     54.48 o 
   9   6   0     1523.34     1534.21     27.86 o 
  10   6   0      298.00      299.14     14.89 o 
  11   6   0     1211.90     1101.84     25.19 o 
  12   6   0     1338.70     1298.96     28.67 o 
  13   6   0     1594.07     1560.65     33.84 o 
  14   6   0      478.72      492.62     21.05 o 
  15   6   0      187.52      178.26     17.12 o 
  16   6   0       94.43       79.92     11.56 o 
  17   6   0       26.55       33.36     10.56 o 
  18   6   0        2.00        2.50     10.39 o 
  19   6   0      476.87      421.25     34.07 o 
  20   6   0        1.70        8.67     13.39 o 
  21   6   0       34.68       26.10     21.07 o 
   1   7   0     1094.81     1121.59     26.80 o 
   2   7   0      105.33      122.79      6.78 o 
   3   7   0      953.76     1041.68     19.32 o 
   4   7   0       12.53        7.48      2.58 o 
   5   7   0     2767.25     2760.73     30.58 o 
   6   7   0     1685.74     1619.33     23.80 o 
   7   7   0      158.05      132.78      8.39 o 
   8   7   0        1.86       13.29      4.28 o 
   9   7   0       52.36       58.51      6.73 o 
  10   7   0       62.77       34.73      9.80 o 
  11   7   0      988.05      959.41     22.73 o 
  12   7   0        1.69        5.18      5.37 o 
  13   7   0     1333.30     1352.10     29.42 o 
  14   7   0      321.79      294.73     16.47 o 
  15   7   0      420.43      433.37     27.84 o 
  16   7   0       91.14       54.80     10.91 o 
  17   7   0        5.54        8.16      9.73 o 
  18   7   0        0.99        3.81      8.79 o 
  19   7   0       21.58        8.70     12.68 o 
  20   7   0      180.54      110.55     38.40 o 
  21   7   0        5.51       14.29     17.61 o 
   0   8   0       39.94       37.17      7.58 o 
   1   8   0      753.16      704.06     16.05 o 
   2   8   0     2858.13     2766.89     32.53 o 
   3   8   0     6467.03     6221.36     57.69 o 
   4   8   0     3200.26     3305.87     34.73 o 
   5   8   0     1436.50     1323.69     20.00 o 
   6   8   0     4559.11     4456.52     47.51 o 
   7   8   0      275.18      303.16     11.50 o 
   8   8   0        6.99        2.99      4.01 o 
   9   8   0      304.77      303.08     15.33 o 
  10   8   0      243.95      240.92     12.82 o 
  11   8   0      332.34      315.10     15.81 o 
  12   8   0     1132.63     1126.02     31.31 o 
  13   8   0        0.02        4.74      5.77 o 
  14   8   0       59.35       67.69      9.61 o 
  15   8   0      554.64      560.93     22.97 o 
  16   8   0      157.46      114.15     14.05 o 
  17   8   0       71.08       55.77     12.24 o 
  18   8   0        0.61        4.99     10.49 o 
  19   8   0      214.46      231.13     27.32 o 
  20   8   0      156.27      207.19     29.17 o 
   1   9   0      493.03      506.03     11.78 o 
   2   9   0      802.42      787.98     16.06 o 
   3   9   0      660.25      652.00     15.65 o 
   4   9   0       52.79       56.81      5.10 o 
   5   9   0     8367.41     8206.59     71.42 o 
   6   9   0      966.11      964.43     20.07 o 
   7   9   0      893.32      861.73     19.64 o 
   8   9   0       25.75       19.86      6.25 o 
   9   9   0     1029.20     1001.91     24.35 o 
  10   9   0      155.78      158.05     11.94 o 
  11   9   0     2648.84     2708.82     42.45 o 
  12   9   0       51.80       41.58      7.71 o 
  13   9   0     1661.42     1749.39     36.86 o 
  14   9   0       60.38       48.54      8.75 o 
  15   9   0      556.36      569.22     31.29 o 
  16   9   0        0.36        2.43      8.09 o 
  17   9   0      225.17      238.97     20.44 o 
  18   9   0        0.74       -3.53     10.27 o 
  19   9   0       41.99       25.40     14.20 o 
  20   9   0       37.73       37.90     18.60 o 
   0  10   0     3374.01     3439.78     54.17 o 
   1  10   0      172.04      165.55      7.78 o 
   2  10   0       19.27       13.76      3.29 o 
   3  10   0     3349.35     3330.75     36.67 o 
   4  10   0      180.94      183.40      8.46 o 
   5  10   0      271.21      245.59     10.72 o 
   6  10   0       10.93        4.19      4.27 o 
   7  10   0      442.51      451.32     19.28 o 
   8  10   0       58.46       54.53      7.05 o 
   9  10   0        7.59        7.93      5.18 o 
  10  10   0       79.01       65.31      8.53 o 
  11  10   0     1954.49     1946.79     37.87 o 
  12  10   0      134.10      145.01     14.55 o 
  13  10   0      241.04      241.88     19.57 o 
  14  10   0     1029.71     1052.27     30.05 o 
  15  10   0       52.93       42.84     10.14 o 
  16  10   0      167.67      170.45     17.73 o 
  17  10   0      635.58      670.18     31.33 o 
  18  10   0      360.95      383.34     26.51 o 
  19  10   0       21.64       19.59     13.67 o 
  20  10   0       16.28       37.36     16.78 o 
   1  11   0     1735.88     1792.33     24.81 o 
   2  11   0      419.90      399.87     11.44 o 
   3  11   0       47.64       57.34      5.83 o 
   4  11   0     8813.86     8586.52     79.56 o 
   5  11   0      107.84      105.82      8.62 o 
   6  11   0       35.65       33.92      5.89 o 
   7  11   0     1886.00     1881.86     32.02 o 
   8  11   0     6882.24     6928.67     71.51 o 
   9  11   0      656.13      696.39     22.55 o 
  10  11   0       45.48       39.13      7.63 o 
  11  11   0      297.88      302.16     16.29 o 
  12  11   0     1377.99     1401.35     31.62 o 
  13  11   0       12.97       12.19      6.80 o 
  14  11   0      701.83      680.35     28.68 o 
  15  11   0       70.71       51.64     10.95 o 
  16  11   0      102.41       86.84     13.65 o 
  17  11   0       53.25       39.97     13.14 o 
  18  11   0        9.89       12.88     15.98 o 
  19  11   0       43.74       64.43     17.91 o 
   0  12   0     2840.32     2783.26     45.28 o 
   1  12   0     3382.04     3397.00     36.59 o 
   2  12   0       37.31       29.34      5.04 o 
   3  12   0       54.89       44.95      7.04 o 
   4  12   0      305.93      288.81     12.24 o 
   5  12   0       52.34       35.63      5.83 o 
   6  12   0      193.67      187.26     10.93 o 
   7  12   0       71.13       62.86      8.11 o 
   8  12   0       33.02       33.61      6.79 o 
   9  12   0      102.96       69.73      9.22 o 
  10  12   0      861.83      896.45     26.26 o 
  11  12   0      392.99      404.48     18.83 o 
  12  12   0     1207.92     1301.34     31.20 o 
  13  12   0      176.04      148.73     14.42 o 
  14  12   0       14.71       21.86      9.09 o 
  15  12   0      178.65      174.23     16.53 o 
  16  12   0      122.68      109.89     17.08 o 
  17  12   0        6.80        6.38     13.31 o 
  18  12   0      160.93      116.95     28.27 o 
  19  12   0      165.10      124.65     25.17 o 
   1  13   0     3556.93     3657.12     44.24 o 
   2  13   0      322.24      343.86     12.72 o 
   3  13   0        3.54        6.93      4.34 o 
   4  13   0     1394.77     1459.37     32.78 o 
   5  13   0      788.60      853.55     20.17 o 
   6  13   0        0.99        4.76      4.87 o 
   7  13   0      436.75      471.70     18.12 o 
   8  13   0      199.26      198.16     13.28 o 
   9  13   0       82.49       66.85     13.43 o 
  10  13   0       53.51       50.64      9.15 o 
  11  13   0      128.37       96.15     11.06 o 
  12  13   0     1259.54     1299.65     47.83 o 
  13  13   0     1834.19     2046.82     47.07 o 
  14  13   0       87.84       81.20     14.86 o 
  15  13   0        0.05      -16.20      9.27 o 
  16  13   0       37.08       13.37     12.93 o 
  17  13   0        4.31        0.79     16.96 o 
  18  13   0       64.45       44.81     18.87 o 
   0  14   0     5857.46     5985.13     81.11 o 
   1  14   0     1129.52     1195.12     22.53 o 
   2  14   0        4.23       -2.21      4.00 o 
   3  14   0     1665.22     1650.59     27.52 o 
   4  14   0     1491.37     1579.94     28.45 o 
   5  14   0      250.55      222.32     13.13 o 
   6  14   0      211.83      220.99     12.73 o 
   7  14   0       18.46       15.85      6.74 o 
   8  14   0      277.07      288.74     17.27 o 
   9  14   0       19.92       23.87      7.80 o 
  10  14   0      332.25      345.45     19.48 o 
  11  14   0      752.99      787.23     29.71 o 
  12  14   0        0.06       -6.62      8.35 o 
  13  14   0       40.49       34.28     11.66 o 
  14  14   0        1.82       21.02     11.86 o 
  15  14   0       72.07       61.51     16.74 o 
  16  14   0      142.80      216.62     33.29 o 
  17  14   0        1.65        2.36     18.40 o 
   1  15   0        1.79        9.79      4.85 o 
   2  15   0      147.56      144.29      9.93 o 
   3  15   0      106.62      112.44     10.12 o 
   4  15   0        6.99        6.29      5.34 o 
   5  15   0       61.86       62.97      9.78 o 
   6  15   0      319.92      335.11     16.76 o 
   7  15   0       50.11       48.93      9.18 o 
   8  15   0       20.28       21.50      8.04 o 
   9  15   0     4129.58     4261.89     65.32 o 
  10  15   0       25.38       29.38     11.11 o 
  11  15   0      850.28      856.25     38.56 o 
  12  15   0        0.90       -2.65      9.32 o 
  13  15   0      923.25      922.79     57.90 o 
  14  15   0       61.08       44.84     15.38 o 
  15  15   0      217.11      236.01     25.68 o 
  16  15   0      331.01      345.88     40.51 o 
  17  15   0      162.85      163.89     30.80 o 
   0  16   0     1701.65     1689.69     60.45 o 
   1  16   0      652.20      643.25     23.86 o 
   2  16   0      481.68      462.35     18.29 o 
   3  16   0      130.70      138.34     14.75 o 
   4  16   0        1.30        3.89      6.01 o 
   5  16   0     1911.83     1934.16     36.79 o 
   6  16   0      193.38      169.08     13.20 o 
   7  16   0      866.51      896.63     35.76 o 
   8  16   0       13.12       14.81      9.64 o 
   9  16   0      137.63      124.84     17.33 o 
  10  16   0       36.03       27.60     11.72 o 
  11  16   0      120.75      135.82     18.86 o 
  12  16   0      832.01      753.17     39.96 o 
  13  16   0      132.31      111.10     18.60 o 
  14  16   0       32.18       26.95     13.86 o 
  15  16   0      290.56      258.02     45.48 o 
  16  16   0        0.05       -6.50     15.51 o 
   1  17   0      518.45      535.36     39.17 o 
   2  17   0     1211.02     1239.35     44.61 o 
   3  17   0      171.11      156.31     13.40 o 
   4  17   0     1102.74     1122.82     28.05 o 
   5  17   0      158.57      154.38     15.37 o 
   6  17   0       56.58       72.87     12.46 o 
   7  17   0     1393.40     1421.86     44.94 o 
   8  17   0      729.54      811.02     37.18 o 
   9  17   0       79.38       75.19     15.28 o 
  10  17   0      851.95      922.61     41.11 o 
  11  17   0      321.39      258.63     25.05 o 
  12  17   0      606.33      666.07     38.22 o 
  13  17   0       57.23       45.94     15.91 o 
  14  17   0      190.00      143.18     24.19 o 
  15  17   0      297.70      324.85     34.92 o 
   0  18   0      447.72      459.56     34.69 o 
   1  18   0       68.15       68.04     13.28 o 
   2  18   0      775.62      805.65     48.40 o 
   3  18   0       58.16       36.76     21.29 o 
   4  18   0      400.78      473.16     33.06 o 
   5  18   0        0.55        7.47      9.98 o 
   6  18   0     1642.13     1696.65     55.75 o 
   7  18   0       46.31       42.54     12.89 o 
   8  18   0      132.68      126.27     18.64 o 
   9  18   0       43.58       38.46     15.06 o 
  10  18   0       69.89       70.27     16.10 o 
  11  18   0       44.32       45.45     15.17 o 
  12  18   0      490.60      523.84     35.54 o 
  13  18   0       37.50       26.36     16.72 o 
  14  18   0       35.94       19.33     16.92 o 
   1  19   0      123.12       48.83     28.66 o 
   2  19   0      177.31      121.15     35.29 o 
   3  19   0       52.13       35.82     19.86 o 
   4  19   0        6.42       11.28     13.80 o 
   5  19   0      334.52      420.30     31.66 o 
   6  19   0      962.52     1108.47     47.00 o 
   7  19   0       30.09        7.49     12.24 o 
   8  19   0      193.44      203.64     37.14 o 
   9  19   0       71.04       38.59     14.76 o 
  10  19   0        1.29        3.28     13.25 o 
  11  19   0      441.36      464.02     44.42 o 
  12  19   0       14.24        3.61     15.93 o 
  13  19   0       20.99       14.89     18.52 o 
   4  20   0      240.89      189.11     50.14 o 
   5  20   0      267.47      295.16     40.39 o 
   6  20   0        1.09        0.72     17.47 o 
   7  20   0        0.71        2.47     15.70 o 
   8  20   0      100.06       93.22     23.52 o 
   9  20   0       24.14        5.43     14.10 o 
  10  20   0       37.77       35.40     19.12 o 
  11  20   0        4.87       11.60     18.44 o 
   6  21   0       35.16       -2.21     24.59 o 
   7  21   0        0.00        1.93     25.56 o 
   8  21   0      113.79       63.94     25.38 o 
   9  21   0        1.10       10.17     21.04 o 
   7  22   0       20.53       39.09     32.39 o 
 -22   1   1        0.01        8.63     15.98 o 
 -21   1   1      346.09      393.97     41.96 o 
 -20   1   1        2.34        1.13     11.38 o 
 -19   1   1       76.10       59.33     14.61 o 
 -18   1   1       27.06       12.32     10.79 o 
 -17   1   1     1139.26     1139.24     37.67 o 
 -16   1   1        0.01       13.03      8.89 o 
 -15   1   1       10.51       16.65      8.33 o 
 -14   1   1      140.79      154.50     14.69 o 
 -13   1   1      920.49     1028.29     33.56 o 
 -12   1   1     1562.38     1520.15     31.22 o 
 -11   1   1      438.72      434.09     15.20 o 
 -10   1   1       28.70       22.74      5.62 o 
  -9   1   1      477.74      486.29     22.10 o 
  -8   1   1     3347.01     3264.73     38.06 o 
  -7   1   1        0.21        6.71      2.76 o 
  -6   1   1      220.70      241.54     10.89 o 
  -5   1   1      230.34      186.68      9.18 o 
  -4   1   1     6279.20     6219.95     95.57 o 
  -3   1   1      201.45      200.20      6.99 o 
  -2   1   1     3584.87     3514.24     45.85 o 
  -1   1   1     5503.09     5748.54    148.57 o 
   0   1   1        1.28       -2.42      1.21 o 
   2   1   1     3657.43     3826.39     99.74 o 
   3   1   1     8320.97     8391.63    202.58 o 
   4   1   1     6334.86     6338.55    115.99 o 
   5   1   1     4407.34     4189.89     64.25 o 
   6   1   1      473.69      485.27     17.32 o 
   7   1   1     1561.39     1465.78     24.85 o 
   8   1   1     5110.24     4896.10     59.19 o 
   9   1   1     3794.60     3693.32     46.97 o 
  10   1   1       24.50       10.39      5.42 o 
  11   1   1     1378.07     1326.18     28.27 o 
  12   1   1     3576.00     3458.58     51.14 o 
  13   1   1     2142.72     2104.78     43.72 o 
  14   1   1      244.15      233.26     18.99 o 
  15   1   1     2001.63     1950.95     63.34 o 
  16   1   1        0.38        4.34      8.29 o 
  17   1   1       79.03       75.17     13.54 o 
  18   1   1       66.24       53.97     12.61 o 
  19   1   1        6.82       -4.27     10.03 o 
  20   1   1       31.98       40.81     13.73 o 
  21   1   1       30.92       21.83     16.37 o 
  22   1   1       48.59       32.95     18.18 o 
 -22   2   1       33.93       47.71     19.88 o 
 -21   2   1       64.13       48.13     17.91 o 
 -20   2   1        5.47        5.03     12.36 o 
 -19   2   1        5.93       17.11     11.94 o 
 -18   2   1      223.64      209.18     20.66 o 
 -17   2   1      635.06      648.85     31.12 o 
 -16   2   1      330.97      318.13     22.61 o 
 -15   2   1      192.39      193.12     16.90 o 
 -14   2   1      896.13      863.41     32.97 o 
 -13   2   1     1429.49     1411.36     31.64 o 
 -12   2   1      513.42      523.55     19.30 o 
 -11   2   1     2614.51     2434.03     45.63 o 
 -10   2   1      721.13      740.03     17.72 o 
  -9   2   1        2.64        2.95      3.78 o 
  -8   2   1        7.63       23.74      4.40 o 
  -7   2   1     1885.78     1840.86     25.09 o 
  -6   2   1      631.08      575.88     15.50 o 
  -5   2   1       20.56        9.87      3.55 o 
  -4   2   1    17906.22    17991.55    226.45 o 
  -3   2   1     6440.93     6646.72     79.89 o 
  -2   2   1     8136.82     8392.21     86.03 o 
  -1   2   1    12544.65    13297.21    298.40 o 
   0   2   1    25612.79    26273.09    648.56 o 
   1   2   1     6421.18     6831.28    121.66 o 
   2   2   1    13567.56    14066.19    329.39 o 
   3   2   1     2566.07     2575.30     53.87 o 
   4   2   1      323.79      419.57     16.56 o 
   5   2   1      541.05      539.50     17.01 o 
   6   2   1       46.86       37.34      5.62 o 
   7   2   1     2621.46     2623.81     32.23 o 
   8   2   1     6408.67     6231.31     62.73 o 
   9   2   1     1044.36     1038.28     20.42 o 
  10   2   1       53.26       37.80      5.48 o 
  11   2   1      676.83      668.20     19.55 o 
  12   2   1     1229.81     1173.30     27.23 o 
  13   2   1       38.83       42.89      7.64 o 
  14   2   1      143.32      137.31     16.98 o 
  15   2   1       15.62       16.47      8.37 o 
  16   2   1       18.96       13.00      8.52 o 
  17   2   1        5.18        0.01      9.08 o 
  18   2   1        1.02        7.01     10.17 o 
  19   2   1        3.37        9.07     10.90 o 
  20   2   1      863.02     1032.04     42.62 o 
  21   2   1      721.49      744.80     46.72 o 
  22   2   1      128.63      143.69     25.33 o 
 -22   3   1       15.27       -3.58     15.65 o 
 -21   3   1      101.69       52.44     18.60 o 
 -20   3   1      224.66      225.19     23.44 o 
 -19   3   1      740.25      711.58     35.40 o 
 -18   3   1      121.73      119.08     16.61 o 
 -17   3   1       33.12       26.94     10.67 o 
 -16   3   1     3684.81     3758.88     69.49 o 
 -15   3   1      150.53      138.59     14.74 o 
 -14   3   1     1409.04     1395.07     35.26 o 
 -13   3   1       33.79       30.29      7.18 o 
 -12   3   1     7218.20     7110.78     85.45 o 
 -11   3   1     3108.18     2995.93     43.14 o 
 -10   3   1     2795.69     2682.15     51.89 o 
  -9   3   1     1146.34     1099.94     25.05 o 
  -8   3   1     9538.90     9411.54     87.91 o 
  -7   3   1      104.73       85.23      5.87 o 
  -6   3   1    18068.03    17654.72    149.59 o 
  -5   3   1      884.17      889.15     27.29 o 
  -4   3   1      911.76      891.43     17.61 o 
  -3   3   1     4214.05     4571.45     49.30 o 
  -2   3   1      812.45      909.25     13.72 o 
  -1   3   1     4595.74     4645.87     55.71 o 
   0   3   1      667.68      720.69     15.00 o 
   1   3   1     9532.80     9631.92    140.10 o 
   2   3   1     1753.94     1989.29     41.51 o 
   3   3   1        7.07       12.36      8.84 o 
   4   3   1     1068.74     1139.79     24.61 o 
   5   3   1      330.26      300.87     12.86 o 
   6   3   1      297.64      345.92     12.24 o 
   7   3   1      405.50      442.06     11.82 o 
   8   3   1     1048.93     1057.46     27.30 o 
   9   3   1     1760.59     1789.39     27.12 o 
  10   3   1     3074.52     2987.16     41.28 o 
  11   3   1      446.80      440.29     16.08 o 
  12   3   1     5146.46     5011.69     62.33 o 
  13   3   1     3354.92     3284.99     48.81 o 
  14   3   1        0.99       19.41      6.54 o 
  15   3   1        3.18       -0.64      6.72 o 
  16   3   1      549.77      655.21     32.13 o 
  17   3   1     1560.17     1686.31     45.89 o 
  18   3   1      888.17      913.90     37.43 o 
  19   3   1      149.36      162.74     19.47 o 
  20   3   1      132.73      150.71     20.28 o 
  21   3   1        7.33       34.74     17.36 o 
  22   3   1       51.23       27.35     17.75 o 
 -21   4   1       99.89       85.82     22.89 o 
 -20   4   1       41.42       48.19     15.34 o 
 -19   4   1      328.54      369.06     27.65 o 
 -18   4   1       34.32        7.92     10.69 o 
 -17   4   1      641.66      596.76     30.31 o 
 -16   4   1      272.26      235.63     20.02 o 
 -15   4   1      300.58      285.20     18.21 o 
 -14   4   1       13.82        8.85      6.75 o 
 -13   4   1      973.72     1024.72     27.27 o 
 -12   4   1     5112.26     5014.33     63.13 o 
 -11   4   1      214.02      215.60     11.60 o 
 -10   4   1       34.74       27.80      4.98 o 
  -9   4   1     1488.10     1532.37     25.29 o 
  -8   4   1      122.71      145.05      7.85 o 
  -7   4   1      668.20      695.58     15.17 o 
  -6   4   1     2017.33     2079.55     26.34 o 
  -5   4   1     7716.24     7948.55     85.42 o 
  -4   4   1    12628.20    12694.21    135.55 o 
  -3   4   1        1.09       29.68      7.64 o 
  -2   4   1     7326.14     7441.23     69.31 o 
  -1   4   1    18668.20    19134.37    208.31 o 
   0   4   1    16452.29    16773.76    202.29 o 
   1   4   1      314.76      399.91     31.45 o 
   2   4   1     1270.79     1322.97     22.35 o 
   3   4   1    18109.76    18016.30    253.24 o 
   4   4   1       37.07       86.80      7.41 o 
   5   4   1      177.24      186.76     17.88 o 
   6   4   1       90.54       88.32      6.89 o 
   7   4   1     2935.44     2877.24     40.20 o 
   8   4   1    14139.08    13637.05    113.29 o 
   9   4   1      956.51      964.99     21.04 o 
  10   4   1      160.09      155.93     12.11 o 
  11   4   1      419.68      376.01     15.30 o 
  12   4   1       31.85       34.56      6.78 o 
  13   4   1      844.37      807.21     22.81 o 
  14   4   1      213.87      214.95     14.20 o 
  15   4   1     1117.00     1159.56     34.53 o 
  16   4   1     1325.61     1409.46     40.47 o 
  17   4   1       66.12       55.25     11.83 o 
  18   4   1      294.31      263.73     24.98 o 
  19   4   1      387.66      374.64     35.14 o 
  20   4   1       81.13       47.05     15.08 o 
  21   4   1      479.65      445.92     38.78 o 
 -21   5   1       78.27       62.28     20.43 o 
 -20   5   1       57.15       37.68     14.36 o 
 -19   5   1       32.58       20.59     14.24 o 
 -18   5   1      167.87      149.55     22.33 o 
 -17   5   1        2.05       13.60      9.73 o 
 -16   5   1      124.22      111.17     13.22 o 
 -15   5   1      445.86      405.60     21.44 o 
 -14   5   1      477.47      493.46     31.69 o 
 -13   5   1     1005.17      993.35     27.17 o 
 -12   5   1     1049.50      992.64     30.37 o 
 -11   5   1        9.49       21.39      6.63 o 
 -10   5   1     4958.01     4809.39     54.52 o 
  -9   5   1     1382.58     1351.92     29.59 o 
  -8   5   1     1783.09     1719.21     24.96 o 
  -7   5   1      171.85      182.31      8.09 o 
  -6   5   1       72.98       47.11      4.66 o 
  -5   5   1        0.07        6.27      2.84 o 
  -4   5   1     7744.99     7916.48     77.33 o 
  -3   5   1      665.69      655.21     13.39 o 
  -2   5   1     2541.01     2404.25     43.52 o 
  -1   5   1       13.18        2.22      1.85 o 
   0   5   1      963.21     1070.11     22.31 o 
   1   5   1      221.57      284.05     12.71 o 
   2   5   1     1267.12     1225.08     19.81 o 
   3   5   1     3241.37     3487.59     43.77 o 
   4   5   1      721.28      802.21     21.40 o 
   5   5   1     5428.11     5557.79     73.64 o 
   6   5   1     1060.35      994.44     17.69 o 
   7   5   1     3869.39     3679.70     42.33 o 
   8   5   1      366.20      420.48     13.98 o 
   9   5   1     1655.31     1540.99     27.25 o 
  10   5   1      731.55      673.96     18.32 o 
  11   5   1     1424.43     1424.55     33.04 o 
  12   5   1        8.75        7.02      5.17 o 
  13   5   1      509.86      536.80     23.05 o 
  14   5   1      375.15      363.79     18.26 o 
  15   5   1      914.50      974.49     31.74 o 
  16   5   1      406.54      393.71     20.52 o 
  17   5   1        1.04        1.41      9.88 o 
  18   5   1        2.28       -2.04     10.42 o 
  19   5   1       30.79       26.03     13.37 o 
  20   5   1        8.66       -1.84     12.21 o 
  21   5   1        1.18       -6.52     14.01 o 
 -21   6   1      219.55      238.69     33.96 o 
 -20   6   1       20.06        4.36     13.99 o 
 -19   6   1      379.87      437.09     40.18 o 
 -18   6   1      123.70      143.41     18.30 o 
 -17   6   1       73.40       55.52     16.18 o 
 -16   6   1        0.46       -1.82      6.77 o 
 -15   6   1      241.62      227.63     16.93 o 
 -14   6   1      198.60      190.14     14.22 o 
 -13   6   1      319.52      312.47     15.94 o 
 -12   6   1      149.75      141.80     10.82 o 
 -11   6   1     1762.46     1675.60     30.24 o 
 -10   6   1      561.97      511.46     16.63 o 
  -9   6   1       95.19       81.46      7.57 o 
  -8   6   1      849.13      855.18     21.67 o 
  -7   6   1      158.07      166.37      9.73 o 
  -6   6   1     6427.26     6269.90     68.05 o 
  -5   6   1     3674.15     3722.30     43.97 o 
  -4   6   1     1735.49     1707.94     22.00 o 
  -3   6   1     3003.42     2996.48     35.09 o 
  -2   6   1      556.81      598.05     12.02 o 
  -1   6   1     8524.05     8249.54     98.43 o 
   0   6   1        0.05        3.70      3.11 o 
   1   6   1       26.77       62.96      6.66 o 
   2   6   1     1625.18     1677.25     23.39 o 
   3   6   1     4894.54     4775.58     49.66 o 
   4   6   1     3301.76     3183.50     40.58 o 
   5   6   1     2879.92     2741.75     35.40 o 
   6   6   1       86.94       96.00      6.69 o 
   7   6   1     4929.60     5044.43     53.61 o 
   8   6   1      503.83      509.49     16.26 o 
   9   6   1      115.17      119.32     11.98 o 
  10   6   1        1.45        9.38      5.02 o 
  11   6   1      282.55      267.75     14.02 o 
  12   6   1     1061.78     1023.28     25.11 o 
  13   6   1       51.56       38.90      7.70 o 
  14   6   1      223.78      214.41     14.87 o 
  15   6   1       35.73       31.95      8.44 o 
  16   6   1       21.69       23.74      9.53 o 
  17   6   1      337.55      351.24     28.28 o 
  18   6   1        1.00        2.43     10.96 o 
  19   6   1      336.05      385.11     28.13 o 
  20   6   1        2.86       -1.50     13.53 o 
  21   6   1        2.91      -17.96     14.43 o 
 -21   7   1       37.37       46.99     19.69 o 
 -20   7   1      292.66      335.29     39.56 o 
 -19   7   1       38.22       40.01     12.77 o 
 -18   7   1      355.64      385.02     26.94 o 
 -17   7   1       95.54      102.94     14.50 o 
 -16   7   1      440.53      447.47     24.02 o 
 -15   7   1      337.13      344.64     19.68 o 
 -14   7   1       17.47       14.88      6.50 o 
 -13   7   1       57.06       43.12      7.95 o 
 -12   7   1     2814.18     2799.08     43.10 o 
 -11   7   1      392.95      356.90     18.07 o 
 -10   7   1      518.14      527.58     17.37 o 
  -9   7   1      735.28      633.88     20.27 o 
  -8   7   1      769.91      746.95     18.61 o 
  -7   7   1       79.68      107.07     10.02 o 
  -6   7   1        7.60       12.93      3.65 o 
  -5   7   1    22735.72    22325.22    173.00 o 
  -4   7   1       68.35       82.12      6.03 o 
  -3   7   1      622.67      682.16     12.93 o 
  -2   7   1     2158.09     2047.35     29.64 o 
  -1   7   1       62.18       74.60      7.81 o 
   0   7   1      506.77      482.41     16.54 o 
   1   7   1     2503.51     2402.38     31.82 o 
   2   7   1      980.79      934.25     14.52 o 
   3   7   1      109.82       89.85      5.28 o 
   4   7   1        1.08        6.95      2.62 o 
   5   7   1       88.30      148.95      7.71 o 
   6   7   1     8557.42     8526.48     72.27 o 
   7   7   1    22887.94    22392.13    194.40 o 
   8   7   1      807.63      768.98     20.23 o 
   9   7   1     3221.45     3096.21     46.55 o 
  10   7   1      320.87      333.34     16.15 o 
  11   7   1     1042.93      983.90     24.21 o 
  12   7   1      333.64      304.25     16.21 o 
  13   7   1      644.76      621.10     33.14 o 
  14   7   1       10.25       12.96      6.96 o 
  15   7   1      822.66      856.56     28.23 o 
  16   7   1     1347.10     1373.23     38.97 o 
  17   7   1       85.51       61.03     11.96 o 
  18   7   1        1.41        6.32      9.02 o 
  19   7   1        0.00        6.88     12.48 o 
  20   7   1        5.68        5.20     15.82 o 
  21   7   1       14.93       10.98     16.61 o 
 -20   8   1       36.14       33.71     17.50 o 
 -19   8   1        0.24       22.36     13.43 o 
 -18   8   1       17.34       26.27     11.60 o 
 -17   8   1      131.10      118.50     15.25 o 
 -16   8   1      124.86      136.44     22.57 o 
 -15   8   1      370.56      364.86     20.75 o 
 -14   8   1     1979.21     2076.27     39.63 o 
 -13   8   1      890.40      931.68     25.52 o 
 -12   8   1      309.16      300.11     15.64 o 
 -11   8   1     1988.56     1981.83     34.69 o 
 -10   8   1      792.29      751.51     22.52 o 
  -9   8   1     1385.97     1416.50     27.96 o 
  -8   8   1     2139.80     2082.19     34.57 o 
  -7   8   1        0.24        1.71      3.85 o 
  -6   8   1      188.09      190.13     10.46 o 
  -5   8   1     1011.72      955.50     16.71 o 
  -4   8   1     7971.54     8011.90     71.55 o 
  -3   8   1    11040.05    11149.10     98.32 o 
  -2   8   1     3262.68     3119.35     36.09 o 
  -1   8   1     2107.50     2025.34     30.82 o 
   0   8   1      791.09      873.75     19.67 o 
   1   8   1       18.09       17.72      3.60 o 
   2   8   1      717.29      713.72     14.05 o 
   3   8   1       49.73       86.13      4.96 o 
   4   8   1     1722.33     1773.64     23.67 o 
   5   8   1      214.76      197.68      8.82 o 
   6   8   1      478.33      519.52     13.57 o 
   7   8   1     2517.82     2440.47     34.32 o 
   8   8   1     1967.60     1889.51     32.03 o 
   9   8   1     1783.46     1675.53     31.19 o 
  10   8   1      248.45      194.15     11.82 o 
  11   8   1     1481.92     1443.60     28.94 o 
  12   8   1      261.77      281.85     17.23 o 
  13   8   1      126.64      113.14     12.00 o 
  14   8   1      231.18      229.32     15.10 o 
  15   8   1      585.50      549.59     22.79 o 
  16   8   1      720.59      737.91     28.18 o 
  17   8   1      223.63      198.54     16.76 o 
  18   8   1      473.28      521.85     27.64 o 
  19   8   1       17.49       16.55     11.64 o 
  20   8   1     1322.98     1457.21     61.21 o 
 -20   9   1       64.24       32.09     27.67 o 
 -19   9   1        4.19        6.69     12.81 o 
 -18   9   1        6.00       17.00     11.82 o 
 -17   9   1      711.90      825.51     33.33 o 
 -16   9   1       29.85       43.08     11.06 o 
 -15   9   1      552.55      526.23     24.03 o 
 -14   9   1     1335.37     1309.99     31.36 o 
 -13   9   1      301.02      260.45     16.00 o 
 -12   9   1     1602.82     1615.40     32.70 o 
 -11   9   1     2562.62     2640.82     46.71 o 
 -10   9   1     1563.92     1637.50     30.70 o 
  -9   9   1      197.65      199.99     12.95 o 
  -8   9   1       73.02       74.31      7.60 o 
  -7   9   1      959.08      924.96     20.39 o 
  -6   9   1      927.62      892.80     20.47 o 
  -5   9   1     7554.18     7451.36     66.34 o 
  -4   9   1        2.76        0.12      3.25 o 
  -3   9   1       43.63       33.18      4.13 o 
  -2   9   1      323.65      360.87     10.13 o 
  -1   9   1        1.72       38.58      9.79 o 
   0   9   1      639.19      681.90     20.02 o 
   1   9   1    11307.26    11220.41    105.45 o 
   2   9   1     3221.84     3207.44     33.60 o 
   3   9   1     3177.67     3113.16     32.20 o 
   4   9   1        0.63        1.55      2.84 o 
   5   9   1      156.58      202.96     10.06 o 
   6   9   1     1496.25     1400.01     24.59 o 
   7   9   1       13.25       16.89      4.43 o 
   8   9   1     1554.39     1509.05     27.31 o 
   9   9   1     1239.02     1231.93     28.68 o 
  10   9   1      105.15      100.68     10.18 o 
  11   9   1      638.28      652.13     25.15 o 
  12   9   1     1524.80     1557.18     31.88 o 
  13   9   1      964.43      968.34     25.83 o 
  14   9   1       65.54       60.08      9.35 o 
  15   9   1        3.74        7.12      7.53 o 
  16   9   1     1685.64     1769.19     41.02 o 
  17   9   1      142.03       85.52     14.93 o 
  18   9   1        8.86       -5.02      9.35 o 
  19   9   1       68.05       74.09     16.60 o 
  20   9   1       10.43        9.71     18.11 o 
 -20  10   1      396.66      448.93     33.80 o 
 -19  10   1      104.75       84.07     25.56 o 
 -18  10   1      101.65       81.56     19.64 o 
 -17  10   1       66.71       73.77     13.98 o 
 -16  10   1       22.11       23.28     10.84 o 
 -15  10   1      716.64      803.34     29.28 o 
 -14  10   1      364.61      351.94     24.75 o 
 -13  10   1      109.37       88.25     15.26 o 
 -12  10   1      621.57      612.92     37.10 o 
 -11  10   1      939.13      893.84     23.74 o 
 -10  10   1      351.24      374.73     16.33 o 
  -9  10   1       82.86       75.57      8.86 o 
  -8  10   1      882.33      831.00     22.10 o 
  -7  10   1      132.67      137.74      9.87 o 
  -6  10   1      253.31      292.41     11.90 o 
  -5  10   1     2210.17     2149.59     30.25 o 
  -4  10   1     1318.60     1280.92     24.48 o 
  -3  10   1     4248.12     4257.61     41.41 o 
  -2  10   1      462.65      456.50     11.25 o 
  -1  10   1     2188.74     2175.82     26.92 o 
   0  10   1     5299.41     5411.35     53.19 o 
   1  10   1      148.50      149.28      7.47 o 
   2  10   1      456.72      460.04     10.65 o 
   3  10   1       12.42       20.07      3.77 o 
   4  10   1     1303.55     1311.66     20.67 o 
   5  10   1     1943.47     1944.10     28.29 o 
   6  10   1       39.08       35.11      5.85 o 
   7  10   1     1122.24     1131.00     23.30 o 
   8  10   1      429.48      454.83     16.37 o 
   9  10   1      377.21      382.22     18.82 o 
  10  10   1        9.82        9.92      5.24 o 
  11  10   1      633.79      604.12     20.86 o 
  12  10   1        0.15        0.85      5.58 o 
  13  10   1      420.68      391.21     21.74 o 
  14  10   1      620.15      662.60     25.68 o 
  15  10   1       29.33       27.38      9.22 o 
  16  10   1       19.31       11.21      9.36 o 
  17  10   1     1132.46     1196.50     36.28 o 
  18  10   1      106.49       86.36     19.11 o 
  19  10   1      404.48      451.96     33.50 o 
  20  10   1        0.78       13.79     15.52 o 
 -19  11   1       90.75       79.70     21.80 o 
 -18  11   1      256.69      233.93     26.14 o 
 -17  11   1       21.34       34.01     13.59 o 
 -16  11   1      694.93      748.46     34.95 o 
 -15  11   1      289.75      286.14     21.49 o 
 -14  11   1      120.10      104.39     13.27 o 
 -13  11   1       23.70        8.28      6.61 o 
 -12  11   1       12.62       13.46      6.78 o 
 -11  11   1     1179.18     1226.68     28.58 o 
 -10  11   1     1852.06     1834.75     34.40 o 
  -9  11   1      101.29       90.24      9.62 o 
  -8  11   1      577.53      583.04     20.22 o 
  -7  11   1      547.83      524.87     17.36 o 
  -6  11   1     3522.81     3380.99     42.40 o 
  -5  11   1     1120.51     1158.26     21.98 o 
  -4  11   1      248.83      264.07     11.27 o 
  -3  11   1      147.40      163.86      8.13 o 
  -2  11   1      628.27      621.37     13.79 o 
  -1  11   1       25.72       22.00      3.95 o 
   0  11   1      661.25      697.86     16.19 o 
   1  11   1       15.50       23.28      4.15 o 
   2  11   1      726.39      747.49     16.30 o 
   3  11   1     1081.64     1066.77     17.67 o 
   4  11   1       37.89       42.18      5.59 o 
   5  11   1      413.57      421.22     16.42 o 
   6  11   1       30.06       16.59      5.20 o 
   7  11   1      226.02      228.04     12.81 o 
   8  11   1      281.07      266.65     13.87 o 
   9  11   1      293.81      309.43     16.21 o 
  10  11   1       82.87       67.12      9.19 o 
  11  11   1        0.03       -6.53      5.18 o 
  12  11   1     1021.89     1041.07     38.54 o 
  13  11   1      143.49      142.28     12.84 o 
  14  11   1       16.15       14.10      8.35 o 
  15  11   1        1.44        2.89      8.15 o 
  16  11   1      152.49      141.98     16.99 o 
  17  11   1      572.13      638.06     31.83 o 
  18  11   1      145.68      173.69     22.75 o 
  19  11   1        3.87       16.28     14.43 o 
 -19  12   1       38.54       30.13     22.17 o 
 -18  12   1       67.00       54.70     20.69 o 
 -17  12   1      177.16      152.73     20.66 o 
 -16  12   1      176.15      173.53     20.41 o 
 -15  12   1      363.19      374.84     24.65 o 
 -14  12   1        9.14        4.91      8.49 o 
 -13  12   1       51.41       34.12     10.05 o 
 -12  12   1       78.20       78.16     11.13 o 
 -11  12   1      457.44      472.46     21.40 o 
 -10  12   1       23.79       13.60      6.46 o 
  -9  12   1        1.39        0.23      5.34 o 
  -8  12   1      136.29      131.15     11.53 o 
  -7  12   1     2911.48     2854.58     42.26 o 
  -6  12   1       50.38       48.47      6.74 o 
  -5  12   1      294.72      277.27     12.51 o 
  -4  12   1      178.71      204.74     10.78 o 
  -3  12   1     1534.75     1541.95     27.95 o 
  -2  12   1       14.95       16.03      4.01 o 
  -1  12   1     1245.37     1284.35     21.40 o 
   0  12   1     6977.52     7095.96     61.77 o 
   1  12   1     8961.18     8880.83     77.28 o 
   2  12   1       93.39       71.29      6.68 o 
   3  12   1     6437.11     6470.19     62.21 o 
   4  12   1     3022.42     3043.05     39.13 o 
   5  12   1       15.37        9.56      4.38 o 
   6  12   1       61.00       52.65      7.35 o 
   7  12   1     2357.26     2439.00     38.36 o 
   8  12   1      915.15      980.20     23.88 o 
   9  12   1       54.20       40.21     10.89 o 
  10  12   1      687.33      768.62     26.23 o 
  11  12   1     1460.27     1468.61     37.05 o 
  12  12   1      154.63      137.97     12.46 o 
  13  12   1      240.07      235.06     18.40 o 
  14  12   1       25.73       30.68     10.28 o 
  15  12   1      388.92      423.48     28.01 o 
  16  12   1      285.95      292.09     25.03 o 
  17  12   1       59.34       44.80     13.11 o 
  18  12   1      447.84      483.35     38.87 o 
  19  12   1        3.00       -7.55     15.25 o 
 -18  13   1      161.14      124.83     28.82 o 
 -17  13   1      510.73      582.99     99.67 o 
 -16  13   1      319.58      350.15     27.00 o 
 -15  13   1       92.47       84.53     14.57 o 
 -14  13   1      202.70      195.51     26.23 o 
 -13  13   1      260.08      250.64     22.37 o 
 -12  13   1        5.91       -1.35      7.80 o 
 -11  13   1      549.37      603.42     24.72 o 
 -10  13   1      187.73      200.89     15.20 o 
  -9  13   1        6.49       13.83      6.25 o 
  -8  13   1        4.76        3.72      5.86 o 
  -7  13   1        0.14        2.69      5.44 o 
  -6  13   1     2765.21     2720.29     41.84 o 
  -5  13   1      475.16      468.96     17.19 o 
  -4  13   1     1738.75     1724.43     30.82 o 
  -3  13   1      898.34      875.28     18.78 o 
  -2  13   1        6.92       12.95      4.54 o 
  -1  13   1     1059.49     1071.75     22.06 o 
   0  13   1     1519.54     1654.24     25.49 o 
   1  13   1      268.49      286.54     12.13 o 
   2  13   1     1477.17     1451.70     24.34 o 
   3  13   1      101.85      105.40      8.97 o 
   4  13   1       84.54       75.52     11.02 o 
   5  13   1      354.12      320.56     13.74 o 
   6  13   1       16.63       22.51      6.10 o 
   7  13   1      591.91      612.88     20.25 o 
   8  13   1      722.26      730.03     20.73 o 
   9  13   1       33.93       32.29      7.41 o 
  10  13   1      531.04      524.87     22.24 o 
  11  13   1      165.55      146.42     13.76 o 
  12  13   1     1482.45     1477.58     52.01 o 
  13  13   1        3.58        8.29      8.79 o 
  14  13   1       26.68       17.02      9.59 o 
  15  13   1      348.64      340.44     25.98 o 
  16  13   1        1.03       13.07     11.58 o 
  17  13   1      143.37      180.51     23.08 o 
  18  13   1        4.57        4.77     15.91 o 
 -17  14   1       58.34       48.80     22.44 o 
 -16  14   1      240.63      297.62     32.48 o 
 -15  14   1       88.78       84.30     16.18 o 
 -14  14   1      541.16      632.68     30.51 o 
 -13  14   1     1116.26     1141.90     37.70 o 
 -12  14   1      380.38      388.37     36.87 o 
 -11  14   1       71.54       76.23     12.14 o 
 -10  14   1      445.17      506.53     23.80 o 
  -9  14   1      142.87      150.17     12.68 o 
  -8  14   1     1849.69     1856.98     38.48 o 
  -7  14   1        1.02        5.32      5.83 o 
  -6  14   1       12.58       13.78      5.87 o 
  -5  14   1       36.11       43.51      7.60 o 
  -4  14   1     5189.15     5403.23     64.68 o 
  -3  14   1       97.98       89.45      9.00 o 
  -2  14   1      226.15      228.59     13.43 o 
  -1  14   1      214.49      186.64     11.60 o 
   0  14   1      698.76      685.94     18.26 o 
   1  14   1      755.47      764.72     17.94 o 
   2  14   1      414.01      423.90     14.63 o 
   3  14   1        8.22       10.26      4.69 o 
   4  14   1      980.16     1001.56     22.22 o 
   5  14   1     1028.24     1047.50     23.18 o 
   6  14   1        8.20        9.53      5.57 o 
   7  14   1      153.51      157.19     11.99 o 
   8  14   1     1331.82     1385.93     28.43 o 
   9  14   1      782.61      813.16     33.34 o 
  10  14   1       57.50       65.16     12.60 o 
  11  14   1      359.38      383.55     27.10 o 
  12  14   1       78.05       70.79     13.81 o 
  13  14   1        0.12        9.16      9.93 o 
  14  14   1       46.86       42.81     13.84 o 
  15  14   1       21.03       15.12     11.49 o 
  16  14   1        3.90       10.57     14.21 o 
  17  14   1      141.26      118.31     20.91 o 
 -17  15   1        1.28       21.18     23.31 o 
 -16  15   1       16.32       40.40     21.28 o 
 -15  15   1      250.23      270.64     27.64 o 
 -14  15   1       49.08       27.38     12.43 o 
 -13  15   1       37.98       21.84     12.22 o 
 -12  15   1        0.90        1.50      9.05 o 
 -11  15   1       32.16       32.50     10.07 o 
 -10  15   1      446.53      504.21     25.27 o 
  -9  15   1      310.64      310.47     22.21 o 
  -8  15   1       56.35       22.18      8.20 o 
  -7  15   1      139.50      147.45     13.24 o 
  -6  15   1       13.28       12.59      6.32 o 
  -5  15   1      288.17      277.93     15.38 o 
  -4  15   1     1113.56     1168.94     26.89 o 
  -3  15   1      219.92      240.76     14.68 o 
  -2  15   1      400.67      431.12     20.50 o 
  -1  15   1      760.80      785.41     22.39 o 
   0  15   1     2029.04     1986.82     39.62 o 
   1  15   1      136.05      151.95     10.78 o 
   2  15   1      375.56      432.00     16.22 o 
   3  15   1        4.07        5.40      4.83 o 
   4  15   1     2215.90     2281.26     36.16 o 
   5  15   1       25.36       28.23      6.58 o 
   6  15   1      520.39      504.48     25.45 o 
   7  15   1     2704.14     2812.91     63.67 o 
   8  15   1      174.72      171.20     15.88 o 
   9  15   1       64.93       46.43     10.23 o 
  10  15   1      111.33       92.51     15.49 o 
  11  15   1      117.72      109.34     17.18 o 
  12  15   1       49.63       33.61     12.70 o 
  13  15   1      762.80      797.68     40.02 o 
  14  15   1      176.07      197.10     28.50 o 
  15  15   1      122.63      101.39     27.82 o 
  16  15   1       64.16       45.91     23.88 o 
  17  15   1        0.06       13.14     14.65 o 
 -16  16   1        3.38       -7.22     17.29 o 
 -15  16   1        0.13       -2.24     15.85 o 
 -14  16   1       12.24       16.19     13.24 o 
 -13  16   1       56.24       61.89     15.48 o 
 -12  16   1      479.33      508.46     30.05 o 
 -11  16   1      192.81      182.48     23.21 o 
 -10  16   1       29.41       31.96     10.17 o 
  -9  16   1       32.62       22.95      8.62 o 
  -8  16   1      442.87      454.82     22.30 o 
  -7  16   1      781.86      851.12     28.25 o 
  -6  16   1       42.42       32.64      7.79 o 
  -5  16   1      346.54      332.98     17.33 o 
  -4  16   1       92.81       65.76      9.27 o 
  -3  16   1       82.53       61.33      8.77 o 
  -2  16   1      169.95      165.06     13.12 o 
  -1  16   1       56.62       57.83      9.81 o 
   0  16   1     1238.50     1366.64     35.90 o 
   1  16   1        0.05        0.28      5.31 o 
   2  16   1     1098.95     1085.56     24.59 o 
   3  16   1        1.62       16.42      6.36 o 
   4  16   1      114.97      118.19     13.73 o 
   5  16   1      474.16      504.85     31.55 o 
   6  16   1       18.79       23.42      9.17 o 
   7  16   1       43.81       37.73     10.56 o 
   8  16   1      312.10      294.97     24.89 o 
   9  16   1      116.56      113.47     19.58 o 
  10  16   1        1.02        4.46      9.15 o 
  11  16   1      417.92      385.31     29.11 o 
  12  16   1       31.73       32.00     19.68 o 
  13  16   1       12.35        7.39     11.88 o 
  14  16   1       67.39       85.11     18.36 o 
  15  16   1       17.34        5.91     14.27 o 
  16  16   1       10.21       20.03     14.52 o 
 -15  17   1       20.04       14.90     16.30 o 
 -14  17   1       94.73      122.44     23.55 o 
 -13  17   1       23.46       26.31     14.24 o 
 -12  17   1      170.54      172.80     25.49 o 
 -11  17   1      197.00      188.30     21.66 o 
 -10  17   1        0.01        9.53     11.04 o 
  -9  17   1      128.66       84.99     14.43 o 
  -8  17   1      114.05      101.70     13.99 o 
  -7  17   1       10.45       21.09      9.21 o 
  -6  17   1       95.34       87.41     11.21 o 
  -5  17   1        2.22        1.68      6.81 o 
  -4  17   1      121.65      128.38     12.20 o 
  -3  17   1      375.84      368.25     19.20 o 
  -2  17   1      297.88      304.55     17.65 o 
  -1  17   1       56.57       39.61      8.93 o 
   0  17   1       19.62       29.56      8.07 o 
   1  17   1       15.43       16.59     11.94 o 
   2  17   1       97.53       75.83     17.03 o 
   3  17   1      217.06      239.73     22.97 o 
   4  17   1      149.92      114.92     16.11 o 
   5  17   1       10.16        5.54      9.49 o 
   6  17   1      127.56      128.27     23.42 o 
   7  17   1      883.04      928.56     41.96 o 
   8  17   1       64.49       58.82     13.23 o 
   9  17   1      192.50      211.38     22.28 o 
  10  17   1        3.45       -2.38     10.13 o 
  11  17   1      275.35      301.21     27.30 o 
  12  17   1      146.76      140.27     24.75 o 
  13  17   1       43.22       25.66     13.78 o 
  14  17   1        6.06        4.52     13.88 o 
  15  17   1       53.05       67.79     18.53 o 
 -14  18   1       43.62       19.28     16.41 o 
 -13  18   1       65.67       53.29     17.76 o 
 -12  18   1       61.65       66.20     19.51 o 
 -11  18   1       47.07       66.83     16.88 o 
 -10  18   1       50.64       37.39     13.68 o 
  -9  18   1      853.03      989.09     48.61 o 
  -8  18   1       75.74       96.76     19.92 o 
  -7  18   1       43.23       45.48     13.77 o 
  -6  18   1      256.68      289.73     22.13 o 
  -5  18   1      261.58      241.98     18.48 o 
  -4  18   1        0.37       -1.52      7.22 o 
  -3  18   1       14.11        6.86      8.27 o 
  -2  18   1       47.74       45.25     19.61 o 
  -1  18   1     1464.47     1547.14     58.90 o 
   0  18   1      836.50      802.16     44.82 o 
   1  18   1       32.94       31.38     17.75 o 
   2  18   1      100.04      101.60     24.37 o 
   3  18   1     3821.04     4113.46     88.36 o 
   4  18   1      509.80      533.82     35.48 o 
   5  18   1       14.44       10.00     11.15 o 
   6  18   1        0.60       13.98     10.96 o 
   7  18   1      276.19      283.07     27.76 o 
   8  18   1      284.76      299.91     29.05 o 
   9  18   1       77.62       74.46     17.68 o 
  10  18   1       57.93       41.81     15.43 o 
  11  18   1        0.18       16.09     14.43 o 
  12  18   1       64.12       47.06     19.25 o 
  13  18   1       92.06      103.63     24.96 o 
  14  18   1       48.62       59.97     21.61 o 
 -13  19   1      130.80      148.64     26.18 o 
 -12  19   1       35.43       51.52     18.56 o 
 -11  19   1      583.33      668.08     46.07 o 
 -10  19   1        0.23       -0.18     11.98 o 
  -9  19   1       63.81       48.16     17.02 o 
  -8  19   1      121.25      106.79     20.32 o 
  -7  19   1       34.57       23.52     14.15 o 
  -6  19   1      735.84      882.27     43.64 o 
  -5  19   1      478.27      354.42     65.86 o 
  -4  19   1      364.42      423.59     57.43 o 
  -3  19   1      129.79       89.58     33.64 o 
  -2  19   1       36.48       28.30     14.97 o 
  -1  19   1      262.78      274.70     29.75 o 
   0  19   1      573.07      686.90     43.14 o 
   1  19   1      242.79      191.04     36.23 o 
   2  19   1        0.53        9.95     16.52 o 
   3  19   1       73.47       70.59     46.21 o 
   4  19   1        0.03        2.34     12.61 o 
   5  19   1      220.38      185.36     22.89 o 
   6  19   1      386.51      425.30     49.41 o 
   7  19   1        3.35        1.02     10.52 o 
   8  19   1       48.95       36.24     14.87 o 
   9  19   1        8.93        2.88     14.25 o 
  10  19   1       20.68        7.91     13.57 o 
  11  19   1       36.21        8.04     15.78 o 
  12  19   1      148.08      116.06     26.26 o 
 -11  20   1        0.13      -19.23     14.79 o 
 -10  20   1       36.57       40.94     19.72 o 
  -9  20   1       23.01       33.71     22.19 o 
  -8  20   1       29.09       28.39     21.85 o 
  -7  20   1      229.90      285.74     58.43 o 
  -6  20   1      905.76      981.20     92.21 o 
  -5  20   1      841.03      916.56     88.13 o 
  -1  20   1       52.29       35.36     29.08 o 
   0  20   1      129.56      143.60     43.51 o 
   1  20   1        4.89       24.20     20.54 o 
   2  20   1       25.32       33.57     19.79 o 
   3  20   1      130.64      158.63     33.08 o 
   4  20   1        0.09       -0.04     17.36 o 
   5  20   1     1057.95     1162.19     56.50 o 
   6  20   1       22.87       26.32     13.72 o 
   7  20   1      115.70      139.07     22.90 o 
   8  20   1      666.19      661.59     42.67 o 
   9  20   1      190.42      190.80     26.57 o 
  10  20   1      181.23      194.51     29.63 o 
  11  20   1        0.88       -3.64     16.83 o 
  -9  21   1        4.22       25.62     23.44 o 
  -8  21   1       99.23       84.27     39.92 o 
  -7  21   1       61.14        6.77     25.21 o 
  -6  21   1       15.64      -10.36     24.11 o 
   3  21   1      129.94       61.06     39.02 o 
   4  21   1       10.03        5.32     30.46 o 
   5  21   1      175.43      125.78     46.35 o 
   6  21   1      961.54     1018.67     70.09 o 
   7  21   1      173.74      168.93     29.08 o 
   8  21   1        2.52        0.18     17.06 o 
   9  21   1      109.66      123.02     27.12 o 
  -7  22   1       69.35       66.24     37.92 o 
   7  22   1        0.29        4.46     17.91 o 
 -22   0   2      350.09      320.19     48.13 o 
 -21   0   2      102.66       99.41     31.11 o 
 -20   0   2      486.70      514.29     58.98 o 
 -19   0   2       99.03       91.03     22.51 o 
 -18   0   2     1346.34     1451.98     98.48 o 
 -17   0   2     4136.19     4363.18    136.66 o 
 -16   0   2       20.28       27.04     13.86 o 
 -15   0   2      416.36      392.33     32.85 o 
 -14   0   2     1687.34     1804.59     59.44 o 
 -13   0   2      659.86      651.09     61.48 o 
 -12   0   2     1142.05     1096.70     41.66 o 
 -11   0   2      275.79      236.84     19.08 o 
 -10   0   2      295.64      283.10     17.17 o 
  -9   0   2        5.58        6.55      5.32 o 
  -8   0   2      647.72      651.92     21.48 o 
  -7   0   2      132.34      148.67     12.10 o 
  -6   0   2      112.64       72.35     10.22 o 
  -5   0   2     2102.15     1900.09     46.23 o 
  -4   0   2     8308.32     8387.38    147.99 o 
  -3   0   2       29.74        4.42      7.46 o 
  -2   0   2    23169.85    23205.59    385.26 o 
  -1   0   2    22057.43    23307.83    480.03 o 
   0   0   2      196.47      232.90     12.92 o 
   3   0   2    19721.03    20248.20    464.77 o 
   4   0   2    16584.53    16511.88    388.03 o 
   5   0   2     1518.51     1471.60     56.84 o 
   6   0   2      193.74       98.08     17.61 o 
   7   0   2    16596.24    15526.04    196.36 o 
   8   0   2     1675.12     1763.71     58.41 o 
   9   0   2     1706.73     1583.77     37.89 o 
  10   0   2        0.02       -0.25      4.58 o 
  11   0   2    11826.94    11496.10    183.74 o 
  12   0   2      858.49      881.47     37.07 o 
  13   0   2     3097.51     2892.13     74.69 o 
  14   0   2      726.69      649.18     37.07 o 
  15   0   2       42.71       33.35     13.42 o 
  16   0   2     1359.59     1333.12     54.60 o 
  17   0   2     1863.00     2083.77    164.49 o 
  18   0   2      113.14      137.75     27.65 o 
  19   0   2       49.44       21.59     17.01 o 
  20   0   2      722.78      798.33     95.57 o 
  21   0   2      264.99      178.19     43.72 o 
  22   0   2      153.20       74.13     30.33 o 
 -22   1   2       16.32       -2.64     15.42 o 
 -21   1   2      176.16      148.66     24.72 o 
 -20   1   2      156.37      166.44     20.95 o 
 -19   1   2      428.82      446.96     29.20 o 
 -18   1   2       39.60       32.87     12.21 o 
 -17   1   2      673.49      692.45     31.94 o 
 -16   1   2       59.39       44.77     11.70 o 
 -15   1   2     1611.44     1601.59     41.06 o 
 -14   1   2       50.40       44.90      9.43 o 
 -13   1   2     3517.01     3402.84     58.79 o 
 -12   1   2      736.38      708.49     29.07 o 
 -11   1   2      794.45      749.72     18.85 o 
 -10   1   2     1633.55     1604.75     26.94 o 
  -9   1   2     1479.42     1487.57     24.55 o 
  -8   1   2     8301.74     8166.95     75.57 o 
  -7   1   2     2554.07     2481.05     38.63 o 
  -6   1   2     1986.44     1831.56     44.39 o 
  -5   1   2     1805.70     1812.93     29.75 o 
  -4   1   2      648.05      653.94     14.87 o 
  -3   1   2     2238.79     2102.83     31.24 o 
  -2   1   2       12.34       31.51      5.89 o 
  -1   1   2    14936.11    15685.98    200.27 o 
   0   1   2      728.73      668.43     20.56 o 
   2   1   2        1.29       -9.19      5.39 o 
   3   1   2      151.24      165.23     13.85 o 
   4   1   2     1089.38     1192.01     32.86 o 
   5   1   2     2036.02     1998.14     49.59 o 
   6   1   2     6661.63     6654.10    128.85 o 
   7   1   2       28.02       40.65      4.96 o 
   8   1   2      807.08      795.86     16.57 o 
   9   1   2     1319.16     1267.05     21.11 o 
  10   1   2     1070.38     1088.49     19.18 o 
  11   1   2      593.97      577.40     15.47 o 
  12   1   2      220.27      218.38     12.24 o 
  13   1   2     1362.96     1309.57     36.73 o 
  14   1   2     1059.30      882.66     45.01 o 
  15   1   2     1848.87     1887.12     44.57 o 
  16   1   2       22.72       30.97      9.43 o 
  17   1   2      123.30      123.52     15.71 o 
  18   1   2      362.31      387.95     39.04 o 
  19   1   2       75.38       51.85     13.56 o 
  20   1   2      393.44      432.52     30.27 o 
  21   1   2       10.44       18.21     16.28 o 
  22   1   2       99.79       73.77     21.43 o 
 -22   2   2        4.41       11.43     16.50 o 
 -21   2   2      598.11      617.47     57.53 o 
 -20   2   2      285.93      252.29     24.79 o 
 -19   2   2        6.79       12.23     11.64 o 
 -18   2   2      761.63      732.02     45.77 o 
 -17   2   2      480.68      481.42     32.99 o 
 -16   2   2      333.98      368.71     24.96 o 
 -15   2   2       25.83       26.49      9.28 o 
 -14   2   2      168.77      151.21     15.10 o 
 -13   2   2       72.80       62.06      9.11 o 
 -12   2   2      216.77      200.05     13.24 o 
 -11   2   2      680.82      646.80     19.95 o 
 -10   2   2     6819.98     6775.94     65.22 o 
  -9   2   2      558.09      562.59     14.64 o 
  -8   2   2     2614.63     2807.86     34.66 o 
  -7   2   2      459.33      410.44     13.11 o 
  -6   2   2       56.59       65.18      5.21 o 
  -5   2   2     3883.88     3783.02     56.33 o 
  -4   2   2    67004.80    67263.50    675.77 o 
  -3   2   2     7627.75     7599.47     90.30 o 
  -2   2   2     9336.97     9298.35    104.03 o 
  -1   2   2     6772.16     7153.51    104.23 o 
   0   2   2     8770.25     8995.43    215.29 o 
   1   2   2     5741.95     5915.34    150.23 o 
   2   2   2      414.83      511.25     25.97 o 
   3   2   2     4104.08     4352.00     82.16 o 
   4   2   2    16095.31    16247.85    271.56 o 
   5   2   2     2378.69     2347.05     55.95 o 
   6   2   2      119.18      141.89     20.18 o 
   7   2   2      794.21      769.36     15.42 o 
   8   2   2     4191.96     4056.53     45.75 o 
   9   2   2      416.01      405.83     12.40 o 
  10   2   2        1.46        6.24      3.94 o 
  11   2   2      241.78      220.95     11.20 o 
  12   2   2      643.14      623.53     17.76 o 
  13   2   2       41.55       31.93      6.59 o 
  14   2   2     1566.20     1539.94     38.21 o 
  15   2   2        2.54        7.69      7.23 o 
  16   2   2      593.22      631.68     31.42 o 
  17   2   2       45.33       34.17     11.14 o 
  18   2   2      192.49      196.67     19.96 o 
  19   2   2        3.07       10.66     11.25 o 
  20   2   2      207.26      174.66     21.40 o 
  21   2   2        9.30       21.80     16.64 o 
  22   2   2      426.17      433.18     58.78 o 
 -22   3   2      162.17      160.83     27.00 o 
 -21   3   2      108.06       94.20     21.48 o 
 -20   3   2        1.29       13.16     12.80 o 
 -19   3   2       39.94       48.21     13.85 o 
 -18   3   2        2.42       -5.01      9.62 o 
 -17   3   2     1291.46     1224.06     38.95 o 
 -16   3   2      656.85      650.38     29.79 o 
 -15   3   2       75.97       51.10     13.22 o 
 -14   3   2     1361.75     1372.20     30.67 o 
 -13   3   2      465.02      452.81     24.70 o 
 -12   3   2      126.85      107.61     10.43 o 
 -11   3   2        6.16        0.42      4.92 o 
 -10   3   2     1676.02     1639.44     29.23 o 
  -9   3   2     3050.88     3010.91     35.86 o 
  -8   3   2      628.78      616.17     13.22 o 
  -7   3   2      662.49      718.15     14.01 o 
  -6   3   2       56.45       48.19      4.66 o 
  -5   3   2      230.18      214.11      9.15 o 
  -4   3   2     7375.52     7870.29     88.78 o 
  -3   3   2        0.66        2.47      2.31 o 
  -2   3   2     2763.13     2825.46     35.81 o 
  -1   3   2      761.38      895.37     25.85 o 
   0   3   2        1.32        2.91      2.58 o 
   1   3   2    21700.43    22330.64    377.95 o 
   3   3   2     3576.32     3836.80     75.26 o 
   4   3   2      246.35      345.68     17.07 o 
   5   3   2     2203.36     2237.68     55.03 o 
   6   3   2      602.29      615.72     25.67 o 
   7   3   2       47.96       21.92      4.21 o 
   8   3   2     1442.18     1470.28     22.80 o 
   9   3   2      304.42      303.21     11.40 o 
  10   3   2     1264.24     1167.23     23.54 o 
  11   3   2       74.37       47.55      6.78 o 
  12   3   2       69.69       54.37      7.42 o 
  13   3   2      134.94      148.46     10.90 o 
  14   3   2      237.39      249.22     16.26 o 
  15   3   2      130.81      143.18     12.32 o 
  16   3   2      163.34      190.40     32.26 o 
  17   3   2      117.14       99.00     15.10 o 
  18   3   2       49.39       59.50     13.47 o 
  19   3   2       62.58       51.01     13.35 o 
  20   3   2      186.49      132.77     19.85 o 
  21   3   2      225.60      182.14     26.97 o 
 -21   4   2       37.30       37.98     18.50 o 
 -20   4   2       97.74       88.33     17.39 o 
 -19   4   2       21.20       26.60     12.27 o 
 -18   4   2       23.43       11.57     11.84 o 
 -17   4   2      181.83      182.50     20.00 o 
 -16   4   2      484.18      490.25     24.98 o 
 -15   4   2       86.56       92.55     11.48 o 
 -14   4   2     1013.86      995.18     30.02 o 
 -13   4   2       26.76       31.65      6.85 o 
 -12   4   2      174.17      174.49     12.13 o 
 -11   4   2     1976.90     1816.21     31.93 o 
 -10   4   2      386.12      330.81     13.12 o 
  -9   4   2     2986.44     2901.96     33.38 o 
  -8   4   2     1615.58     1703.64     22.15 o 
  -7   4   2      374.80      359.67     10.03 o 
  -6   4   2     1103.81     1213.70     20.27 o 
  -5   4   2     9413.38     8824.24     81.51 o 
  -4   4   2    32777.84    33627.41    309.29 o 
  -3   4   2      894.58      831.99     27.85 o 
  -2   4   2     3812.05     3907.43     45.03 o 
  -1   4   2    13314.67    13809.92    151.41 o 
   0   4   2    21522.96    22383.68    312.91 o 
   1   4   2     1442.59     1487.28     34.53 o 
   2   4   2      259.49      309.29     11.19 o 
   3   4   2    15682.32    16374.01    283.36 o 
   4   4   2     4007.77     4273.63     87.13 o 
   5   4   2      293.79      305.86     14.59 o 
   6   4   2      616.32      586.22     13.97 o 
   7   4   2        6.58        5.05      3.10 o 
   8   4   2     1059.40     1052.16     19.85 o 
   9   4   2      961.77      920.98     20.05 o 
  10   4   2      430.44      453.34     15.70 o 
  11   4   2      115.27       96.01      8.81 o 
  12   4   2      198.57      190.48     13.30 o 
  13   4   2       21.30       19.06      6.33 o 
  14   4   2      302.82      325.04     15.99 o 
  15   4   2      125.02      101.88     10.33 o 
  16   4   2        0.90       10.76      8.01 o 
  17   4   2       13.09       28.83     11.25 o 
  18   4   2      840.85      846.08     36.46 o 
  19   4   2      381.77      371.01     29.98 o 
  20   4   2      349.43      356.35     31.15 o 
  21   4   2       20.85       15.09     16.14 o 
 -21   5   2       15.28        5.26     17.94 o 
 -20   5   2       38.85       42.21     16.30 o 
 -19   5   2       17.99       20.26     12.17 o 
 -18   5   2      858.24      949.06     38.68 o 
 -17   5   2       99.26       91.03     14.99 o 
 -16   5   2       18.24       18.55      7.65 o 
 -15   5   2      166.18      187.60     14.67 o 
 -14   5   2      581.96      596.17     22.67 o 
 -13   5   2      551.17      577.46     34.41 o 
 -12   5   2      386.96      419.44     18.14 o 
 -11   5   2      360.27      355.06     13.96 o 
 -10   5   2     1487.27     1490.60     25.16 o 
  -9   5   2     4593.61     4424.96     48.48 o 
  -8   5   2       69.18       76.22      5.75 o 
  -7   5   2      458.61      459.46     11.58 o 
  -6   5   2     2016.69     2018.51     25.44 o 
  -5   5   2       29.42       58.25      5.10 o 
  -4   5   2      187.50      253.52      9.70 o 
  -3   5   2     1849.75     1789.85     30.41 o 
  -2   5   2      197.25      159.59      6.29 o 
  -1   5   2     2342.00     2301.45     33.79 o 
   0   5   2     6050.95     6055.02     82.39 o 
   1   5   2     2057.86     2146.78     36.88 o 
   2   5   2     5334.88     5362.15     66.60 o 
   3   5   2     6272.34     6687.15    103.90 o 
   4   5   2    10554.05    10369.56    151.86 o 
   5   5   2      289.79      286.77     10.45 o 
   6   5   2        8.66        3.69      2.71 o 
   7   5   2    12869.01    12652.59    111.24 o 
   8   5   2     6982.27     6799.36     72.04 o 
   9   5   2     8365.94     8121.09     83.39 o 
  10   5   2      739.58      648.18     18.11 o 
  11   5   2     1429.64     1448.89     28.65 o 
  12   5   2        0.55        8.47      5.61 o 
  13   5   2       38.62       21.52      6.20 o 
  14   5   2     1137.04     1153.62     26.87 o 
  15   5   2     1435.84     1462.24     31.61 o 
  16   5   2      524.71      504.62     21.32 o 
  17   5   2      865.09      940.30     36.54 o 
  18   5   2      129.53      120.03     17.39 o 
  19   5   2       57.24       58.12     14.94 o 
  20   5   2      243.24      230.38     31.27 o 
  21   5   2       62.52       32.86     23.23 o 
 -21   6   2       49.09       26.77     17.77 o 
 -20   6   2      151.01      100.92     22.57 o 
 -19   6   2       77.26       52.08     15.36 o 
 -18   6   2     1405.34     1421.60     44.55 o 
 -17   6   2      896.21      939.51     33.36 o 
 -16   6   2       22.91       19.57      8.61 o 
 -15   6   2      180.65      151.86     14.03 o 
 -14   6   2       16.18       19.12      7.39 o 
 -13   6   2       78.50       59.43      9.25 o 
 -12   6   2      407.48      407.46     17.95 o 
 -11   6   2        0.04       -4.98      4.09 o 
 -10   6   2       18.84       29.21      5.28 o 
  -9   6   2       90.96       79.15      7.31 o 
  -8   6   2      802.94      826.66     27.97 o 
  -7   6   2     4174.80     4098.93     37.49 o 
  -6   6   2     3189.66     3195.32     35.04 o 
  -5   6   2        2.31        7.41      4.66 o 
  -4   6   2     4649.77     4691.48     48.29 o 
  -3   6   2     2940.72     2992.95     35.58 o 
  -2   6   2      123.40      136.88      8.17 o 
  -1   6   2     2811.27     2661.98     39.14 o 
   0   6   2       36.84       31.51      6.92 o 
   1   6   2       11.68       18.97      4.46 o 
   2   6   2      732.58      741.52     16.28 o 
   3   6   2     7398.89     7564.30     83.46 o 
   4   6   2      948.87      828.16     20.58 o 
   5   6   2     9649.10     9534.53    104.59 o 
   6   6   2     9144.63     9019.43     78.53 o 
   7   6   2    10563.13    10440.71     94.54 o 
   8   6   2     1161.32     1150.35     25.16 o 
   9   6   2       88.43       74.21      8.33 o 
  10   6   2     3460.82     3387.97     46.62 o 
  11   6   2      576.21      547.79     18.71 o 
  12   6   2      162.88      162.25     15.89 o 
  13   6   2      326.62      322.08     25.00 o 
  14   6   2        0.10        8.27      6.32 o 
  15   6   2       17.43       24.14      7.59 o 
  16   6   2     1038.08     1073.28     28.65 o 
  17   6   2      189.32      183.67     16.99 o 
  18   6   2      183.33      188.36     20.09 o 
  19   6   2      700.14      656.61     35.13 o 
  20   6   2       26.10        7.90     13.49 o 
  21   6   2       16.18        1.18     16.28 o 
 -21   7   2        2.17      -10.82     15.85 o 
 -20   7   2       16.66       26.95     16.26 o 
 -19   7   2      336.11      280.65     25.41 o 
 -18   7   2      159.50      159.84     17.94 o 
 -17   7   2      555.72      506.64     26.80 o 
 -16   7   2       12.35       24.15      9.00 o 
 -15   7   2       12.25        9.61      7.19 o 
 -14   7   2      581.36      587.03     29.44 o 
 -13   7   2     1873.33     1903.52     37.97 o 
 -12   7   2     1234.92     1294.32     27.91 o 
 -11   7   2      599.69      581.33     18.98 o 
 -10   7   2      582.90      539.14     20.94 o 
  -9   7   2     1323.03     1310.69     26.41 o 
  -8   7   2      835.00      865.11     17.91 o 
  -7   7   2     1397.58     1350.62     23.07 o 
  -6   7   2     2623.54     2468.90     29.51 o 
  -5   7   2      438.69      460.25     10.66 o 
  -4   7   2     3733.93     3744.56     39.32 o 
  -3   7   2      310.05      298.05      8.49 o 
  -2   7   2        5.65        8.83      3.22 o 
  -1   7   2      194.52      179.36      7.99 o 
   0   7   2       35.35       45.69      4.00 o 
   1   7   2     1430.35     1381.61     33.39 o 
   2   7   2       92.64       73.48      5.88 o 
   3   7   2     4481.78     4495.82     49.51 o 
   4   7   2        9.10        6.97      3.24 o 
   5   7   2       23.83       18.38      3.70 o 
   6   7   2        2.65        9.32      3.18 o 
   7   7   2     3076.66     3107.01     40.92 o 
   8   7   2      113.78      108.69      8.60 o 
   9   7   2        7.19        6.44      4.95 o 
  10   7   2      169.60      150.74     11.50 o 
  11   7   2     1655.72     1623.65     31.67 o 
  12   7   2      727.66      756.17     22.43 o 
  13   7   2      190.51      193.41     13.83 o 
  14   7   2        9.18        7.34      6.56 o 
  15   7   2       93.67       80.79     10.37 o 
  16   7   2      557.93      554.41     29.81 o 
  17   7   2        0.88       16.72      8.40 o 
  18   7   2      180.78      150.72     16.37 o 
  19   7   2       75.46       66.69     16.25 o 
  20   7   2       71.48       70.19     19.62 o 
  21   7   2       92.82       85.49     26.16 o 
 -20   8   2        0.97       12.79     19.07 o 
 -19   8   2        5.41        1.59     12.03 o 
 -18   8   2      328.70      312.09     25.50 o 
 -17   8   2        0.01       -3.58      8.85 o 
 -16   8   2      734.39      730.60     32.62 o 
 -15   8   2        3.30        8.06      7.74 o 
 -14   8   2      419.10      423.12     22.03 o 
 -13   8   2      955.99      961.55     27.32 o 
 -12   8   2        5.36       15.13      6.20 o 
 -11   8   2      864.72      876.93     25.31 o 
 -10   8   2       16.01       18.34      5.32 o 
  -9   8   2       11.00       13.58      5.10 o 
  -8   8   2     1673.15     1609.84     40.81 o 
  -7   8   2       39.53       45.29      5.86 o 
  -6   8   2      134.28      132.48      8.06 o 
  -5   8   2     5162.09     5177.58     49.37 o 
  -4   8   2       32.73       17.01      3.17 o 
  -3   8   2      673.08      686.06     11.49 o 
  -2   8   2      257.60      295.40      7.84 o 
  -1   8   2     3629.53     3814.51     40.16 o 
   0   8   2       76.02       57.19      5.69 o 
   1   8   2      317.47      321.29     11.57 o 
   2   8   2       65.26       69.78      5.21 o 
   3   8   2     3118.68     3219.69     33.34 o 
   4   8   2       67.43       66.54      5.46 o 
   5   8   2     1472.50     1409.68     22.25 o 
   6   8   2     3466.72     3446.98     41.68 o 
   7   8   2      100.42       85.62      7.11 o 
   8   8   2     2044.41     1933.85     30.70 o 
   9   8   2      583.07      575.98     21.95 o 
  10   8   2     1245.67     1232.33     28.53 o 
  11   8   2      414.89      428.40     17.72 o 
  12   8   2       60.12       65.91      9.01 o 
  13   8   2       26.14       22.00      6.80 o 
  14   8   2      749.42      798.19     26.57 o 
  15   8   2      193.98      180.99     16.38 o 
  16   8   2        2.06        3.18      7.65 o 
  17   8   2      434.25      413.72     21.89 o 
  18   8   2       20.02        8.16     10.50 o 
  19   8   2      183.04      187.17     21.24 o 
  20   8   2       86.43       54.03     21.93 o 
 -20   9   2        3.25       12.04     20.28 o 
 -19   9   2       50.16       56.29     16.70 o 
 -18   9   2       20.70       18.77     12.93 o 
 -17   9   2       22.55       25.86     11.61 o 
 -16   9   2      507.42      532.70     27.03 o 
 -15   9   2      487.41      474.43     24.87 o 
 -14   9   2        8.06       10.86      7.38 o 
 -13   9   2      853.90      907.13     29.06 o 
 -12   9   2     3134.20     3201.17     51.51 o 
 -11   9   2      813.23      788.61     22.36 o 
 -10   9   2      282.57      290.73     22.33 o 
  -9   9   2     2783.97     2840.87     43.19 o 
  -8   9   2     2892.91     2780.16     42.54 o 
  -7   9   2     2475.75     2300.41     36.89 o 
  -6   9   2     2007.77     2047.11     27.60 o 
  -5   9   2     2628.20     2572.61     31.06 o 
  -4   9   2       21.22       14.37      3.70 o 
  -3   9   2     3452.49     3417.90     36.36 o 
  -2   9   2      879.02      851.71     15.24 o 
  -1   9   2      726.92      748.01     15.44 o 
   0   9   2      100.93       94.34      6.99 o 
   1   9   2      407.25      363.08     12.77 o 
   2   9   2       93.64       89.91      5.55 o 
   3   9   2      147.91      145.79      7.10 o 
   4   9   2      925.16      966.76     16.78 o 
   5   9   2       33.57       29.26      4.62 o 
   6   9   2     2466.74     2373.76     46.65 o 
   7   9   2       12.41        4.42      4.10 o 
   8   9   2      408.43      404.14     14.83 o 
   9   9   2       29.60       21.19      5.91 o 
  10   9   2      739.84      689.73     21.46 o 
  11   9   2      405.66      390.46     16.90 o 
  12   9   2       39.69       43.57      7.71 o 
  13   9   2        0.01        7.62      6.06 o 
  14   9   2       94.01       78.55      9.93 o 
  15   9   2      317.78      291.33     20.42 o 
  16   9   2      773.84      820.02     28.10 o 
  17   9   2       83.50       72.19     12.93 o 
  18   9   2        0.07       -7.52     10.65 o 
  19   9   2       69.85       53.47     16.51 o 
  20   9   2        7.82       -2.90     18.76 o 
 -20  10   2       12.43        7.06     17.94 o 
 -19  10   2       17.59       20.70     16.72 o 
 -18  10   2      117.95      121.01     19.40 o 
 -17  10   2      186.18      171.42     29.19 o 
 -16  10   2      130.50       89.67     17.86 o 
 -15  10   2        0.03       -0.41      8.58 o 
 -14  10   2        7.27        5.33      7.85 o 
 -13  10   2       33.17       16.45      6.40 o 
 -12  10   2       28.95       26.83      6.69 o 
 -11  10   2     1089.95     1117.20     27.80 o 
 -10  10   2      812.74      793.38     21.76 o 
  -9  10   2     1585.22     1612.91     33.81 o 
  -8  10   2       77.94       59.83      7.96 o 
  -7  10   2     1121.80     1139.38     25.51 o 
  -6  10   2      412.53      397.24     13.60 o 
  -5  10   2     9515.84     9313.63     80.04 o 
  -4  10   2     5046.67     4994.45     49.28 o 
  -3  10   2      711.39      764.33     15.35 o 
  -2  10   2     1475.26     1483.44     21.89 o 
  -1  10   2     3575.06     3437.62     38.65 o 
   0  10   2     5610.65     5685.91     58.53 o 
   1  10   2       16.03       22.44      4.13 o 
   2  10   2     1006.06      955.48     15.59 o 
   3  10   2      598.73      645.84     13.13 o 
   4  10   2     1049.94     1073.50     18.45 o 
   5  10   2       12.99       14.20      4.53 o 
   6  10   2       46.04       48.82      6.47 o 
   7  10   2      532.67      505.48     16.20 o 
   8  10   2        4.09        6.27      4.47 o 
   9  10   2      265.21      220.96     12.62 o 
  10  10   2       34.39       12.68      5.82 o 
  11  10   2      629.26      579.99     25.18 o 
  12  10   2        5.01        7.26      6.05 o 
  13  10   2      320.15      298.08     17.27 o 
  14  10   2       37.80       45.46     11.42 o 
  15  10   2      210.14      199.96     18.03 o 
  16  10   2        5.44        5.43      9.13 o 
  17  10   2      375.16      335.74     23.52 o 
  18  10   2      141.16      145.67     18.17 o 
  19  10   2       57.02       54.16     16.74 o 
 -19  11   2        2.95       -4.32     16.98 o 
 -18  11   2      393.66      362.84     31.69 o 
 -17  11   2      470.43      485.82     30.88 o 
 -16  11   2      924.17     1008.05     41.94 o 
 -15  11   2        0.18       -1.63      9.75 o 
 -14  11   2        2.64        9.25      7.25 o 
 -13  11   2      310.41      312.82     20.44 o 
 -12  11   2      107.74       67.44     13.05 o 
 -11  11   2      558.32      593.97     26.45 o 
 -10  11   2     1674.64     1662.43     35.30 o 
  -9  11   2     1735.27     1824.37     33.76 o 
  -8  11   2      754.91      771.55     22.19 o 
  -7  11   2       17.29       11.29      5.92 o 
  -6  11   2      219.54      194.89     11.78 o 
  -5  11   2     5542.39     5505.54     64.30 o 
  -4  11   2      355.99      314.81     12.28 o 
  -3  11   2     1071.53     1000.35     18.51 o 
  -2  11   2      151.43      157.87      7.96 o 
  -1  11   2     1060.83     1101.32     18.75 o 
   0  11   2       69.78       42.36      4.80 o 
   1  11   2     3304.51     3352.82     46.06 o 
   2  11   2      380.10      394.79     10.55 o 
   3  11   2     3989.19     4127.10     41.47 o 
   4  11   2      724.05      703.13     16.41 o 
   5  11   2      659.65      653.99     16.42 o 
   6  11   2     1559.53     1505.27     27.43 o 
   7  11   2      957.14      909.60     23.36 o 
   8  11   2      760.39      751.91     20.51 o 
   9  11   2     5940.45     5950.90     69.34 o 
  10  11   2      865.40      887.81     24.76 o 
  11  11   2      292.12      292.59     18.02 o 
  12  11   2      354.28      389.36     18.63 o 
  13  11   2      140.55      127.58     14.59 o 
  14  11   2      538.74      539.12     29.07 o 
  15  11   2     2351.63     2543.63     85.61 o 
  16  11   2      135.66      138.50     16.62 o 
  17  11   2        0.11       12.95     10.50 o 
  18  11   2        0.03       13.76     12.16 o 
  19  11   2      155.55      113.78     20.79 o 
 -19  12   2        8.92       22.16     19.52 o 
 -18  12   2      220.18      207.45     33.67 o 
 -17  12   2      138.73      157.82     20.56 o 
 -16  12   2      908.59      979.91     44.09 o 
 -15  12   2      292.26      310.11     24.45 o 
 -14  12   2      403.19      452.14     25.82 o 
 -13  12   2        0.56        2.62      8.13 o 
 -12  12   2       74.22       60.23     10.35 o 
 -11  12   2       49.52       42.81      9.01 o 
 -10  12   2       52.66       38.73      8.10 o 
  -9  12   2      524.53      534.58     19.92 o 
  -8  12   2      205.69      228.59     14.45 o 
  -7  12   2     1670.05     1687.08     33.68 o 
  -6  12   2     1178.78     1148.98     24.97 o 
  -5  12   2      885.46      922.46     21.80 o 
  -4  12   2      347.21      409.48     15.19 o 
  -3  12   2     1286.02     1250.46     21.84 o 
  -2  12   2      398.06      383.13     12.65 o 
  -1  12   2     1126.52     1135.29     22.85 o 
   0  12   2        6.80        3.43      3.59 o 
   1  12   2      565.83      579.44     15.95 o 
   2  12   2       72.74       68.29      6.41 o 
   3  12   2       11.91        9.27      4.51 o 
   4  12   2      492.75      485.04     14.96 o 
   5  12   2     1881.63     1938.97     33.53 o 
   6  12   2       31.31       25.65      5.88 o 
   7  12   2     2281.13     2313.61     37.14 o 
   8  12   2      705.71      715.26     21.18 o 
   9  12   2       30.66       34.71      7.68 o 
  10  12   2       71.82       61.29     11.41 o 
  11  12   2      187.33      217.02     18.47 o 
  12  12   2      542.00      525.43     27.45 o 
  13  12   2        9.78        7.78      8.83 o 
  14  12   2       36.02       11.66      9.90 o 
  15  12   2      239.83      193.72     24.65 o 
  16  12   2      223.18      225.40     20.40 o 
  17  12   2       31.19       37.29     13.77 o 
  18  12   2        5.50        8.42     12.36 o 
 -18  13   2      138.85      135.32     25.80 o 
 -17  13   2      207.42      195.81     25.47 o 
 -16  13   2       10.07        0.91     11.84 o 
 -15  13   2       22.71       25.20     13.36 o 
 -14  13   2      396.16      454.18     26.26 o 
 -13  13   2      133.58      109.45     19.29 o 
 -12  13   2     1229.68     1279.03     47.41 o 
 -11  13   2       33.15       34.23      8.83 o 
 -10  13   2      331.76      328.68     22.62 o 
  -9  13   2      288.83      266.40     17.06 o 
  -8  13   2      789.08      776.32     24.81 o 
  -7  13   2       11.36       -3.84      5.02 o 
  -6  13   2     1163.85     1262.89     27.25 o 
  -5  13   2      337.52      306.37     17.89 o 
  -4  13   2      153.29      180.31     14.81 o 
  -3  13   2      379.12      411.70     15.49 o 
  -2  13   2      546.92      559.58     15.41 o 
  -1  13   2      206.27      209.50     10.82 o 
   0  13   2     1714.48     1665.75     27.05 o 
   1  13   2      871.26      822.11     25.61 o 
   2  13   2     1256.96     1184.70     21.74 o 
   3  13   2     2644.68     2676.78     35.23 o 
   4  13   2      175.97      176.69     12.43 o 
   5  13   2     3963.49     4059.68     53.64 o 
   6  13   2      147.48      132.13     11.42 o 
   7  13   2        2.56        2.12      5.50 o 
   8  13   2       35.98       26.98      7.88 o 
   9  13   2        0.45        0.23      6.12 o 
  10  13   2      605.02      601.90     30.90 o 
  11  13   2     1210.91     1237.10     38.27 o 
  12  13   2       82.45      112.22     15.15 o 
  13  13   2      722.71      740.26     37.56 o 
  14  13   2      370.00      393.46     26.96 o 
  15  13   2       68.50       55.94     13.87 o 
  16  13   2      294.22      311.59     24.07 o 
  17  13   2       74.47       91.01     16.86 o 
  18  13   2       32.06       20.74     13.68 o 
 -17  14   2      125.75       88.02     22.19 o 
 -16  14   2       80.25       98.63     18.53 o 
 -15  14   2        5.81        2.78     12.18 o 
 -14  14   2      158.08      155.51     17.30 o 
 -13  14   2        2.24        3.08      9.04 o 
 -12  14   2      167.37      121.85     14.91 o 
 -11  14   2      137.34      142.03     15.84 o 
 -10  14   2       21.89       14.34      8.02 o 
  -9  14   2      207.96      233.86     16.68 o 
  -8  14   2       20.81       15.58      7.45 o 
  -7  14   2      199.63      214.68     15.25 o 
  -6  14   2     1055.76     1075.37     25.91 o 
  -5  14   2      128.33      113.82     10.23 o 
  -4  14   2       19.79        8.89      5.43 o 
  -3  14   2       25.54       11.74      5.53 o 
  -2  14   2      236.18      241.43     16.53 o 
  -1  14   2      237.82      241.70     13.60 o 
   0  14   2      108.62       99.45      9.63 o 
   1  14   2     1536.36     1564.27     27.49 o 
   2  14   2     2171.58     2224.62     36.08 o 
   3  14   2       30.86       25.95      6.59 o 
   4  14   2      105.05      104.93      9.61 o 
   5  14   2     1427.74     1400.98     33.28 o 
   6  14   2      771.64      776.03     25.81 o 
   7  14   2       37.02       32.41      8.17 o 
   8  14   2        7.44        1.75      6.77 o 
   9  14   2       31.53       41.86      9.67 o 
  10  14   2       24.23       23.43      9.38 o 
  11  14   2     1295.14     1248.87     42.77 o 
  12  14   2      718.27      740.45     36.75 o 
  13  14   2      698.58      739.21     34.30 o 
  14  14   2      102.12       80.96     16.65 o 
  15  14   2       22.31       46.58     12.33 o 
  16  14   2       87.10       79.08     15.93 o 
  17  14   2        4.87        8.70     14.62 o 
 -17  15   2       13.82        2.69     20.27 o 
 -16  15   2      825.63      868.06     49.67 o 
 -15  15   2      220.13      207.27     24.85 o 
 -14  15   2       99.03       83.73     15.28 o 
 -13  15   2      445.58      476.26     45.87 o 
 -12  15   2      587.97      611.30     36.08 o 
 -11  15   2       52.76       28.31     10.09 o 
 -10  15   2       42.66       31.73      9.71 o 
  -9  15   2      325.14      342.03     20.08 o 
  -8  15   2     5514.76     5774.90     78.48 o 
  -7  15   2      288.37      296.65     17.76 o 
  -6  15   2      712.55      749.00     23.58 o 
  -5  15   2     1683.38     1655.99     33.09 o 
  -4  15   2        3.70       12.87      5.89 o 
  -3  15   2        7.98        5.77      4.96 o 
  -2  15   2      119.03      128.80     11.34 o 
  -1  15   2      282.29      282.08     15.51 o 
   0  15   2        7.36       11.25      5.71 o 
   1  15   2        0.23        1.69      5.36 o 
   2  15   2     1983.93     2061.12     41.42 o 
   3  15   2      172.55      187.26     14.58 o 
   4  15   2     2717.65     2702.54     61.09 o 
   5  15   2       54.42       65.00     11.71 o 
   6  15   2       13.33       14.76      8.08 o 
   7  15   2       51.69       60.76     12.37 o 
   8  15   2      287.89      308.73     20.04 o 
   9  15   2      293.78      331.74     21.37 o 
  10  15   2     1015.56     1150.94     51.98 o 
  11  15   2      255.00      268.81     24.49 o 
  12  15   2      234.08      236.42     23.74 o 
  13  15   2      112.19       79.21     14.72 o 
  14  15   2       73.17       63.04     16.13 o 
  15  15   2       84.96       65.81     17.81 o 
  16  15   2       47.97       27.60     15.13 o 
 -16  16   2        0.09       14.47     19.91 o 
 -15  16   2      104.90       83.60     24.18 o 
 -14  16   2       24.02       19.32     12.68 o 
 -13  16   2       15.53       28.92     12.20 o 
 -12  16   2      126.38      112.52     15.58 o 
 -11  16   2       71.83       55.27     12.23 o 
 -10  16   2     1070.09     1172.44     36.23 o 
  -9  16   2        9.30       18.57      8.67 o 
  -8  16   2      752.75      808.91     29.85 o 
  -7  16   2       25.66       13.91      7.92 o 
  -6  16   2       31.77       22.69      7.65 o 
  -5  16   2      287.33      281.91     17.63 o 
  -4  16   2     3148.83     3380.09     50.70 o 
  -3  16   2      328.42      326.78     19.26 o 
  -2  16   2       70.06       63.64     11.41 o 
  -1  16   2      284.62      282.77     19.32 o 
   0  16   2      125.10       93.50     15.21 o 
   1  16   2     1266.44     1359.48     40.31 o 
   2  16   2       52.06       36.16      9.72 o 
   3  16   2      374.21      383.31     22.87 o 
   4  16   2      690.87      680.09     30.01 o 
   5  16   2      322.91      320.26     21.68 o 
   6  16   2      129.30      108.97     14.44 o 
   7  16   2      395.38      438.46     25.74 o 
   8  16   2     2649.05     2925.35     61.87 o 
   9  16   2      122.50      104.98     19.32 o 
  10  16   2        2.08        9.08     10.73 o 
  11  16   2      243.51      231.27     24.04 o 
  12  16   2      643.79      671.81     37.65 o 
  13  16   2       86.93      104.48     18.55 o 
  14  16   2        0.32       10.19     13.23 o 
  15  16   2       20.54        5.10     13.26 o 
  16  16   2      568.30      595.09     64.47 o 
 -15  17   2      236.10      233.26     54.18 o 
 -14  17   2      145.01      159.66     30.42 o 
 -13  17   2        8.66        4.25     12.62 o 
 -12  17   2       90.53       53.96     14.21 o 
 -11  17   2      156.19      161.49     19.34 o 
 -10  17   2      974.53     1083.67     63.07 o 
  -9  17   2      214.72      222.12     21.48 o 
  -8  17   2      281.96      301.68     31.52 o 
  -7  17   2        0.87        6.38      7.79 o 
  -6  17   2       22.06       29.57      8.72 o 
  -5  17   2      523.84      512.11     21.37 o 
  -4  17   2       58.18       59.24     10.76 o 
  -3  17   2     1567.45     1630.78     42.64 o 
  -2  17   2      184.66      156.38     16.03 o 
  -1  17   2     1050.78     1082.06     39.25 o 
   0  17   2      169.85      154.10     17.65 o 
   1  17   2      256.93      231.65     23.79 o 
   2  17   2     1145.99     1189.32     39.25 o 
   3  17   2      450.07      466.52     26.94 o 
   4  17   2      757.22      796.59     34.06 o 
   5  17   2       39.91       36.36     11.35 o 
   6  17   2      530.46      571.60     28.75 o 
   7  17   2      274.28      305.69     26.56 o 
   8  17   2      249.54      227.76     35.67 o 
   9  17   2       60.76       71.06     26.06 o 
  10  17   2       20.23       32.32     13.92 o 
  11  17   2      223.44      238.60     32.73 o 
  12  17   2      265.83      250.64     29.35 o 
  13  17   2       22.42       11.38     14.37 o 
  14  17   2      340.32      337.46     34.12 o 
  15  17   2      373.06      431.64     39.39 o 
 -14  18   2       26.03       24.28     20.51 o 
 -13  18   2      403.97      439.68     45.44 o 
 -12  18   2      174.61      133.29     33.39 o 
 -11  18   2       59.94       36.12     16.49 o 
 -10  18   2      210.34      236.81     24.91 o 
  -9  18   2       19.42       22.96     12.90 o 
  -8  18   2     1485.99     1525.80     44.50 o 
  -7  18   2        4.31        7.86     10.12 o 
  -6  18   2       16.62       16.75      9.42 o 
  -5  18   2     1351.26     1430.54     45.14 o 
  -4  18   2       53.05       22.59     11.42 o 
  -3  18   2        7.52       26.95     12.90 o 
  -2  18   2        0.16        7.49      9.47 o 
  -1  18   2      151.10      106.40     15.96 o 
   0  18   2      779.30      844.66     36.63 o 
   1  18   2      101.73       99.86     20.21 o 
   2  18   2        0.72        4.96     12.29 o 
   3  18   2       15.52        6.02     10.39 o 
   4  18   2      182.42      130.87     23.14 o 
   5  18   2      271.97      272.28     28.87 o 
   6  18   2       10.87       17.45     11.65 o 
   7  18   2      159.63      159.20     22.41 o 
   8  18   2      388.60      444.83     35.40 o 
   9  18   2        7.01       26.05     13.62 o 
  10  18   2       82.12       48.40     17.81 o 
  11  18   2      123.73       85.62     19.60 o 
  12  18   2      381.39      403.52     40.01 o 
  13  18   2       24.40       31.93     15.69 o 
  14  18   2       49.91       35.52     16.92 o 
 -12  19   2        1.70        2.25     16.33 o 
 -11  19   2      179.12      204.28     50.26 o 
 -10  19   2       25.17       30.00     17.89 o 
  -9  19   2       21.09        7.07     16.20 o 
  -8  19   2      111.29      122.46     32.95 o 
  -7  19   2      578.74      574.40     37.42 o 
  -6  19   2      413.74      489.19     41.82 o 
  -5  19   2        0.62       -7.55      9.84 o 
  -4  19   2       29.88       20.17     15.38 o 
  -3  19   2       22.30       36.37     13.58 o 
  -2  19   2      429.39      441.97     32.17 o 
  -1  19   2       12.48       23.05     12.48 o 
   0  19   2      315.46      335.10     33.40 o 
   1  19   2       31.01       30.96     15.54 o 
   2  19   2       16.02       19.55     17.37 o 
   3  19   2      171.06      120.94     55.91 o 
   4  19   2        1.15       -9.08     10.28 o 
   5  19   2       61.70       23.58     13.07 o 
   6  19   2      675.35      731.05     51.50 o 
   7  19   2     1312.58     1465.80     55.31 o 
   8  19   2       79.23       50.92     16.73 o 
   9  19   2      271.40      341.91     33.64 o 
  10  19   2      722.81      778.36     46.84 o 
  11  19   2      356.08      348.64     34.33 o 
  12  19   2       66.13       51.54     18.29 o 
 -11  20   2        0.07       -4.30     16.32 o 
 -10  20   2        0.96        0.95     16.32 o 
  -9  20   2      325.25      351.94     38.94 o 
  -8  20   2        2.60       11.44     21.07 o 
  -7  20   2        6.96       13.69     20.64 o 
  -6  20   2       38.22       16.43     20.23 o 
  -5  20   2      199.42      260.58     34.24 o 
  -4  20   2       14.13       43.31     31.56 o 
  -3  20   2       21.91       30.29     21.92 o 
  -2  20   2      253.72      288.89     33.45 o 
  -1  20   2      354.39      349.30     88.08 o 
   0  20   2      279.65      321.72     34.67 o 
   1  20   2       61.66       43.56     26.40 o 
   2  20   2       33.38       55.04     43.55 o 
   3  20   2        6.41        0.29     21.90 o 
   4  20   2       28.70        3.78     17.91 o 
   5  20   2        6.80       11.47     11.68 o 
   6  20   2      130.26      119.12     24.42 o 
   7  20   2       20.64       17.04     12.94 o 
   8  20   2       24.51       39.02     15.24 o 
   9  20   2       26.01       28.47     16.50 o 
  10  20   2      238.77      211.86     33.44 o 
  11  20   2       50.43       40.55     19.03 o 
  -9  21   2      452.84      440.04     74.66 o 
  -8  21   2      294.44      271.72     61.13 o 
  -7  21   2       30.61       24.52     32.05 o 
  -6  21   2       56.87       40.41     32.53 o 
  -2  21   2       52.83       67.55     35.36 o 
  -1  21   2      154.45      182.76     49.45 o 
   0  21   2       38.20       61.13     38.06 o 
   1  21   2       33.78        8.43     22.15 o 
   2  21   2      199.73      146.26     26.33 o 
   3  21   2      721.22      758.93     62.42 o 
   4  21   2      193.17      144.17     33.50 o 
   5  21   2        4.85       -8.72     20.41 o 
   6  21   2       32.90       13.10     15.20 o 
   7  21   2      564.59      577.59     62.09 o 
   8  21   2       39.19       32.49     18.01 o 
   9  21   2        7.97        9.08     16.73 o 
  -7  22   2       22.90       29.29     32.12 o 
   2  22   2       24.16      -18.17     28.94 o 
   3  22   2      129.50       99.60     42.55 o 
   4  22   2        8.52       13.26     34.33 o 
   5  22   2       49.55       49.11     40.34 o 
   6  22   2        0.07      -37.92     32.60 o 
   7  22   2      356.03      353.49     40.44 o 
 -22   1   3      261.95      286.71     33.24 o 
 -21   1   3       25.14       13.55     16.87 o 
 -20   1   3      225.66      211.62     22.92 o 
 -19   1   3      645.62      641.45     34.37 o 
 -18   1   3        2.78       -2.08      9.30 o 
 -17   1   3       71.14       52.72     12.88 o 
 -16   1   3     2277.05     2410.25     53.73 o 
 -15   1   3      118.04      129.08     14.42 o 
 -14   1   3       84.50       78.95     11.96 o 
 -13   1   3      367.64      361.28     22.97 o 
 -12   1   3     1592.08     1692.91     35.34 o 
 -11   1   3     2993.73     2951.85     41.10 o 
 -10   1   3     5998.40     6023.68     63.96 o 
  -9   1   3      479.25      446.25     13.98 o 
  -8   1   3     1434.05     1561.56     26.62 o 
  -7   1   3      177.28      191.51      9.02 o 
  -6   1   3     2750.29     2848.87     36.74 o 
  -5   1   3     1189.42     1164.58     24.55 o 
  -4   1   3     1233.66     1311.11     24.80 o 
  -3   1   3     6625.88     6941.82     81.82 o 
  -2   1   3       62.97       61.25      6.43 o 
  -1   1   3     6501.23     6990.83     87.80 o 
   0   1   3     1525.25     1711.98     40.82 o 
   1   1   3    18514.13    18934.71    433.34 o 
   2   1   3     6269.48     6492.76    161.69 o 
   3   1   3      567.31      536.43     35.16 o 
   4   1   3      806.98      850.49     26.60 o 
   5   1   3      954.47      927.45     30.30 o 
   6   1   3     6051.43     5856.28     95.40 o 
   7   1   3        3.35        4.38      3.40 o 
   8   1   3     3355.64     3147.74     38.07 o 
   9   1   3      927.80      894.95     18.43 o 
  10   1   3     2119.99     2072.93     27.87 o 
  11   1   3      109.39      112.98      8.34 o 
  12   1   3     6845.91     6556.48     74.62 o 
  13   1   3      153.71      167.45     11.26 o 
  14   1   3     2524.46     2511.26     60.66 o 
  15   1   3       97.55       75.37     12.04 o 
  16   1   3     1409.27     1438.72     43.72 o 
  17   1   3      269.40      212.16     21.60 o 
  18   1   3        1.80       -2.65      9.82 o 
  19   1   3       87.04       63.49     14.82 o 
  20   1   3       66.71       80.69     16.25 o 
  21   1   3      105.40      106.36     21.88 o 
 -22   2   3       41.23       29.45     18.95 o 
 -21   2   3      453.91      441.17     46.99 o 
 -20   2   3        0.22       10.32     12.65 o 
 -19   2   3        3.90        3.00     10.48 o 
 -18   2   3      616.07      654.35     33.06 o 
 -17   2   3      366.75      408.56     27.06 o 
 -16   2   3      765.89      740.91     31.15 o 
 -15   2   3      221.38      176.70     16.85 o 
 -14   2   3      969.62      977.70     30.88 o 
 -13   2   3      680.62      654.26     22.63 o 
 -12   2   3       17.78       14.29      5.70 o 
 -11   2   3      260.91      229.38     12.75 o 
 -10   2   3     1620.24     1595.88     25.62 o 
  -9   2   3      161.65      148.57      9.05 o 
  -8   2   3     6595.09     6629.26     64.70 o 
  -7   2   3      565.57      539.36     13.66 o 
  -6   2   3      412.47      393.66     10.96 o 
  -5   2   3     9262.48     8834.34    109.07 o 
  -4   2   3      291.02      333.08     11.70 o 
  -3   2   3     1281.04     1352.94     26.71 o 
  -2   2   3    13262.61    13712.36    164.87 o 
  -1   2   3    11819.00    12673.92    160.02 o 
   0   2   3      992.47     1096.13     30.51 o 
   1   2   3     5003.50     5244.93    100.83 o 
   2   2   3     7878.75     8456.21    209.49 o 
   3   2   3    15695.59    16245.05    268.10 o 
   4   2   3    14929.40    15221.23    255.81 o 
   5   2   3      716.24      606.20     24.20 o 
   6   2   3      212.35      221.67     12.05 o 
   7   2   3      124.90      133.62      8.74 o 
   8   2   3        0.55       12.89      3.57 o 
   9   2   3     2901.78     2746.84     32.35 o 
  10   2   3      271.55      244.02     10.62 o 
  11   2   3     1333.43     1315.24     24.40 o 
  12   2   3     1385.31     1327.10     25.71 o 
  13   2   3     1047.07     1060.75     28.31 o 
  14   2   3       93.22       89.70      9.40 o 
  15   2   3      567.37      531.20     25.62 o 
  16   2   3     1263.56     1323.85     38.74 o 
  17   2   3      639.48      678.55     31.36 o 
  18   2   3       70.96       71.27     14.31 o 
  19   2   3       11.90       -4.89     11.04 o 
  20   2   3        5.00        1.00     11.74 o 
  21   2   3       50.13       17.99     16.82 o 
 -21   3   3       80.80       35.20     18.28 o 
 -20   3   3       47.18       38.06     13.88 o 
 -19   3   3       60.86       62.34     15.17 o 
 -18   3   3       58.62       27.41     11.69 o 
 -17   3   3       65.45       52.44     11.25 o 
 -16   3   3       17.51       10.62      8.37 o 
 -15   3   3      906.45      919.34     27.60 o 
 -14   3   3       93.56       57.74      9.14 o 
 -13   3   3     1616.02     1638.76     42.23 o 
 -12   3   3        5.50       10.18      5.48 o 
 -11   3   3      222.10      227.13     12.17 o 
 -10   3   3     4894.62     4744.40     54.29 o 
  -9   3   3     8958.59     8578.91     70.64 o 
  -8   3   3      887.20      945.26     15.88 o 
  -7   3   3     2646.97     2605.17     33.62 o 
  -6   3   3       41.76       37.43      4.41 o 
  -5   3   3    44525.96    45856.08    446.77 o 
  -4   3   3     1289.13     1620.62     30.95 o 
  -3   3   3     3042.46     3264.43     45.72 o 
  -2   3   3     7716.27     8047.15    103.21 o 
  -1   3   3    16054.18    16002.55    229.01 o 
   0   3   3       16.14       21.50      5.90 o 
   2   3   3     6828.59     7432.66    191.81 o 
   3   3   3     2548.56     2880.75     63.96 o 
   4   3   3        8.23        8.05      5.28 o 
   5   3   3     5238.74     5311.67     86.82 o 
   6   3   3      237.21      212.60     13.06 o 
   7   3   3     5766.05     5501.29     66.42 o 
   8   3   3     1234.51     1199.23     19.04 o 
   9   3   3        0.74        3.92      3.35 o 
  10   3   3     3418.59     3220.38     40.86 o 
  11   3   3     2745.63     2668.35     37.48 o 
  12   3   3       14.54       10.09      4.80 o 
  13   3   3      225.33      228.90     16.29 o 
  14   3   3      628.29      650.86     20.98 o 
  15   3   3      252.30      246.07     15.43 o 
  16   3   3        0.11        7.16      8.81 o 
  17   3   3      592.39      585.89     29.73 o 
  18   3   3       46.19       48.13     13.01 o 
  19   3   3        1.31        8.52     11.57 o 
  20   3   3      451.38      423.83     29.98 o 
  21   3   3        3.52        8.55     15.60 o 
 -21   4   3      446.42      473.54     40.24 o 
 -20   4   3       26.08       22.32     13.30 o 
 -19   4   3       20.56       18.84     13.30 o 
 -18   4   3      453.81      462.14     33.11 o 
 -17   4   3      306.17      331.16     39.00 o 
 -16   4   3      108.03       95.06     13.12 o 
 -15   4   3      859.39      899.29     27.52 o 
 -14   4   3      532.45      534.89     20.02 o 
 -13   4   3        1.59        7.60      5.72 o 
 -12   4   3       19.51       20.57      5.71 o 
 -11   4   3      123.74      112.75      9.09 o 
 -10   4   3     1752.94     1616.54     26.52 o 
  -9   4   3     4402.01     4361.84     48.28 o 
  -8   4   3      732.66      695.26     14.22 o 
  -7   4   3     1379.72     1360.58     20.51 o 
  -6   4   3       64.30       67.34      5.57 o 
  -5   4   3      442.64      527.26     13.07 o 
  -4   4   3    12584.09    13427.09    141.78 o 
  -3   4   3      633.99      730.56     18.15 o 
  -2   4   3     3471.71     3747.91     48.51 o 
  -1   4   3      329.34      385.28     11.83 o 
   0   4   3        1.62        5.87      5.05 o 
   1   4   3      336.30      345.61     18.94 o 
   2   4   3     7846.87     8129.91    157.69 o 
   3   4   3     2059.43     1974.62     52.56 o 
   4   4   3    12357.33    12366.26    177.13 o 
   5   4   3      680.41      684.28     17.94 o 
   6   4   3     1508.80     1368.91     26.41 o 
   7   4   3      166.30      141.89     14.81 o 
   8   4   3     3028.11     2797.97     37.71 o 
   9   4   3      564.79      538.54     16.39 o 
  10   4   3     1036.76      981.61     20.55 o 
  11   4   3       69.60       64.55      8.74 o 
  12   4   3      126.01      133.66     10.31 o 
  13   4   3      217.23      217.14     12.99 o 
  14   4   3      171.42      164.17     12.17 o 
  15   4   3       54.79       41.37      8.37 o 
  16   4   3     2829.44     3045.04     48.87 o 
  17   4   3      100.89       61.93     13.32 o 
  18   4   3        1.75        5.62     10.39 o 
  19   4   3      118.08      103.53     17.52 o 
  20   4   3      164.09      151.43     20.74 o 
  21   4   3        1.65        0.76     15.24 o 
 -21   5   3       75.32       77.13     22.24 o 
 -20   5   3       51.93       40.33     17.45 o 
 -19   5   3      109.24      113.45     17.62 o 
 -18   5   3       53.84       67.26     14.40 o 
 -17   5   3        2.20       11.92     10.44 o 
 -16   5   3        0.89        0.98      7.68 o 
 -15   5   3      198.66      225.92     17.08 o 
 -14   5   3      828.89      828.97     25.67 o 
 -13   5   3      189.74      177.43     13.50 o 
 -12   5   3      804.00      781.22     21.29 o 
 -11   5   3     3355.35     3262.66     44.34 o 
 -10   5   3       80.61       99.51      8.69 o 
  -9   5   3     1352.84     1330.94     22.09 o 
  -8   5   3        0.90        3.02      2.88 o 
  -7   5   3       14.93       11.08      3.23 o 
  -6   5   3     1624.18     1603.26     22.68 o 
  -5   5   3        0.06        0.35      2.60 o 
  -4   5   3       49.42       63.69      5.95 o 
  -3   5   3    21596.59    22547.68    210.08 o 
  -2   5   3       22.08        9.68      3.33 o 
  -1   5   3      949.94     1036.59     31.78 o 
   0   5   3     1668.23     1755.03     31.13 o 
   1   5   3      494.44      565.91     15.34 o 
   2   5   3     4044.55     4177.00     59.48 o 
   3   5   3      648.96      652.54     20.34 o 
   4   5   3       41.96       19.13      4.71 o 
   5   5   3       62.30       85.92      8.01 o 
   6   5   3     3344.83     3264.26     42.58 o 
   7   5   3     1122.52     1193.11     22.17 o 
   8   5   3      297.43      290.48     13.89 o 
   9   5   3      783.07      725.79     19.42 o 
  10   5   3      160.57      128.14     12.90 o 
  11   5   3      212.74      217.95     12.79 o 
  12   5   3       86.51       82.97      8.61 o 
  13   5   3      156.35      170.55     11.98 o 
  14   5   3     3155.44     3185.63     47.37 o 
  15   5   3        3.94       12.80      7.02 o 
  16   5   3      388.32      388.07     19.42 o 
  17   5   3        0.02       -1.14      7.28 o 
  18   5   3        4.07        2.49     10.52 o 
  19   5   3       19.96       -0.60     13.30 o 
  20   5   3       23.49        5.70     14.91 o 
  21   5   3       99.75       91.73     25.97 o 
 -21   6   3        8.06        0.28     15.80 o 
 -20   6   3      197.20      207.83     27.03 o 
 -19   6   3      556.00      628.28     34.90 o 
 -18   6   3      625.43      524.80     30.85 o 
 -17   6   3       30.82       25.55     10.05 o 
 -16   6   3      977.97     1083.01     33.20 o 
 -15   6   3     2000.79     2118.14     42.85 o 
 -14   6   3      178.16      162.30     13.58 o 
 -13   6   3     1637.92     1678.80     34.99 o 
 -12   6   3      335.08      350.86     16.87 o 
 -11   6   3     1154.15     1121.98     24.16 o 
 -10   6   3        3.07        7.17      4.23 o 
  -9   6   3       74.74       44.18      5.69 o 
  -8   6   3       52.99       63.17      7.71 o 
  -7   6   3     1996.16     1787.76     26.16 o 
  -6   6   3      897.73      887.60     16.64 o 
  -5   6   3      197.10      185.90      7.25 o 
  -4   6   3      134.91      128.50      6.63 o 
  -3   6   3       24.78       20.08      4.69 o 
  -2   6   3      423.48      403.81     10.69 o 
  -1   6   3       39.22       60.17      7.14 o 
   0   6   3     2352.25     2534.53     38.73 o 
   1   6   3      186.02      188.58      8.52 o 
   2   6   3       23.46       27.60      3.90 o 
   3   6   3     1580.13     1710.34     30.73 o 
   4   6   3       29.82       48.53      6.92 o 
   5   6   3     3725.81     3623.39     49.27 o 
   6   6   3     2764.50     2735.86     38.57 o 
   7   6   3      428.57      422.36     12.95 o 
   8   6   3       62.51       34.82      5.92 o 
   9   6   3       10.04        2.54      4.31 o 
  10   6   3      424.03      413.22     15.77 o 
  11   6   3     1373.60     1382.93     28.48 o 
  12   6   3      990.15      927.06     22.60 o 
  13   6   3       71.71       61.96     10.20 o 
  14   6   3       49.17       45.38      8.15 o 
  15   6   3       74.97       65.48      9.45 o 
  16   6   3       37.66       13.37      7.85 o 
  17   6   3       11.88       19.61      8.44 o 
  18   6   3        0.58        8.37     11.93 o 
  19   6   3      202.30      182.41     24.93 o 
  20   6   3      267.32      219.10     33.20 o 
  21   6   3        0.51       -2.05     17.56 o 
 -21   7   3      219.43      210.51     35.29 o 
 -20   7   3        7.37       -4.00     16.68 o 
 -19   7   3      468.24      499.40     37.13 o 
 -18   7   3      683.35      764.85     33.04 o 
 -17   7   3      122.18      103.35     16.08 o 
 -16   7   3     1466.29     1489.87     39.22 o 
 -15   7   3        1.27        7.29      7.38 o 
 -14   7   3     1317.70     1344.64     32.73 o 
 -13   7   3     1012.48     1047.07     27.80 o 
 -12   7   3      700.34      703.76     29.52 o 
 -11   7   3       71.32       47.59      8.34 o 
 -10   7   3     4468.66     4341.77     56.38 o 
  -9   7   3      253.24      276.27     11.71 o 
  -8   7   3     2137.17     2215.70     30.92 o 
  -7   7   3      680.16      605.36     13.81 o 
  -6   7   3       42.71       37.92      5.60 o 
  -5   7   3      266.27      254.11      9.20 o 
  -4   7   3      210.26      237.83      8.90 o 
  -3   7   3     3523.51     3553.51     37.59 o 
  -2   7   3      290.69      307.85      9.26 o 
  -1   7   3     4144.46     4289.91     46.82 o 
   0   7   3     2086.21     2078.73     30.12 o 
   1   7   3      479.74      533.34     13.55 o 
   2   7   3     1021.40     1091.24     18.83 o 
   3   7   3     3254.64     3510.85     41.44 o 
   4   7   3     4238.13     4348.63     57.31 o 
   5   7   3     3348.68     3330.93     47.06 o 
   6   7   3     1421.90     1432.64     23.17 o 
   7   7   3      415.32      400.58     13.71 o 
   8   7   3    13076.81    12496.14    118.23 o 
   9   7   3      297.20      317.18     15.56 o 
  10   7   3      942.99      901.97     23.63 o 
  11   7   3      781.87      835.00     22.28 o 
  12   7   3     4074.17     4118.73     57.24 o 
  13   7   3        7.95        4.46      5.78 o 
  14   7   3     1082.95     1090.13     33.28 o 
  15   7   3       85.71       87.71     11.03 o 
  16   7   3      174.77      164.82     14.10 o 
  17   7   3      576.20      625.48     26.92 o 
  18   7   3     1596.76     1692.77     51.13 o 
  19   7   3       28.86       20.17     16.22 o 
  20   7   3       54.75       45.52     21.15 o 
 -20   8   3       26.29       38.82     24.06 o 
 -19   8   3       15.10       32.77     16.88 o 
 -18   8   3       35.38       34.58     13.55 o 
 -17   8   3      384.97      464.53     28.72 o 
 -16   8   3     1421.03     1511.38     43.55 o 
 -15   8   3      876.66      890.01     55.75 o 
 -14   8   3      404.66      428.91     22.61 o 
 -13   8   3     1304.48     1319.37     33.92 o 
 -12   8   3       52.75       43.35      8.27 o 
 -11   8   3       12.31        7.91      5.43 o 
 -10   8   3      766.34      816.92     27.98 o 
  -9   8   3       13.09        3.96      4.54 o 
  -8   8   3     2342.80     2397.17     33.08 o 
  -7   8   3     1224.78     1228.29     21.75 o 
  -6   8   3     5677.21     5442.80     54.97 o 
  -5   8   3     6431.26     6307.36     55.58 o 
  -4   8   3     1319.59     1272.92     18.38 o 
  -3   8   3        5.99        9.24      2.43 o 
  -2   8   3      209.56      216.73      7.37 o 
  -1   8   3    14437.49    14289.67    129.99 o 
   0   8   3      205.89      222.19     10.02 o 
   1   8   3    13028.53    13172.26    129.49 o 
   2   8   3     5565.33     5574.90     59.47 o 
   3   8   3    14688.09    14352.31    122.75 o 
   4   8   3     1632.61     1672.22     31.23 o 
   5   8   3       14.02       11.66      5.18 o 
   6   8   3      239.06      230.15     10.49 o 
   7   8   3      745.34      644.51     18.24 o 
   8   8   3      374.60      389.92     18.34 o 
   9   8   3      560.53      544.81     18.97 o 
  10   8   3       31.15       31.34      7.31 o 
  11   8   3       83.30       73.23      9.51 o 
  12   8   3      116.06      111.81     12.73 o 
  13   8   3      112.41       86.97     10.53 o 
  14   8   3        0.03       -2.57      5.48 o 
  15   8   3     1259.40     1306.24     31.35 o 
  16   8   3      227.86      225.15     18.82 o 
  17   8   3     1065.13     1084.34     40.83 o 
  18   8   3      173.98      196.49     27.08 o 
  19   8   3      284.75      239.58     35.52 o 
  20   8   3       70.00       70.77     46.18 o 
 -20   9   3       24.88       14.17     20.71 o 
 -19   9   3      103.26       82.96     20.99 o 
 -18   9   3       30.61       27.11     12.87 o 
 -17   9   3        9.51        3.59      9.82 o 
 -16   9   3      379.32      347.91     25.27 o 
 -15   9   3       63.18       58.00     12.68 o 
 -14   9   3     1250.79     1273.52     35.97 o 
 -13   9   3      620.08      670.25     30.76 o 
 -12   9   3      604.92      625.32     23.52 o 
 -11   9   3       46.00       42.84      8.03 o 
 -10   9   3     1966.24     2065.79     35.37 o 
  -9   9   3     4619.25     4470.07     55.44 o 
  -8   9   3      277.41      264.99     13.38 o 
  -7   9   3     1540.07     1384.20     26.83 o 
  -6   9   3      128.66      139.19     10.12 o 
  -5   9   3      190.81      191.94      8.77 o 
  -4   9   3     6733.12     6757.24     58.52 o 
  -3   9   3      407.04      375.58      9.27 o 
  -2   9   3      583.80      562.88     11.72 o 
  -1   9   3     1117.52     1094.20     18.53 o 
   0   9   3      132.74      132.09      7.04 o 
   1   9   3      343.86      349.53     13.10 o 
   2   9   3        2.50        2.22      2.99 o 
   3   9   3     7249.53     7145.99     70.06 o 
   4   9   3      165.93      148.68      7.44 o 
   5   9   3     1340.48     1330.67     24.36 o 
   6   9   3     1418.76     1342.96     23.92 o 
   7   9   3        0.13        3.00      3.87 o 
   8   9   3     1304.12     1173.33     25.04 o 
   9   9   3      334.30      330.77     14.20 o 
  10   9   3      423.60      386.54     19.38 o 
  11   9   3     2175.08     2220.32     39.78 o 
  12   9   3      554.82      512.26     19.78 o 
  13   9   3      689.88      719.67     33.20 o 
  14   9   3      205.66      183.84     15.49 o 
  15   9   3     1180.51     1243.61     36.20 o 
  16   9   3        4.47       -4.26      8.42 o 
  17   9   3      315.58      359.16     27.40 o 
  18   9   3      131.11      104.13     16.46 o 
  19   9   3      134.75      114.00     19.70 o 
  20   9   3        0.10        3.65     16.85 o 
 -20  10   3      620.81      687.09     53.57 o 
 -19  10   3       11.80       -1.82     15.61 o 
 -18  10   3      750.54      802.39     41.78 o 
 -17  10   3       53.47       57.64     14.64 o 
 -16  10   3       14.66        3.80     10.34 o 
 -15  10   3       11.40       16.94     10.21 o 
 -14  10   3      157.57      201.80     20.59 o 
 -13  10   3       91.09       80.66     12.02 o 
 -12  10   3      332.59      292.81     17.97 o 
 -11  10   3      906.73      931.81     26.32 o 
 -10  10   3     1702.18     1703.61     35.07 o 
  -9  10   3        0.93        5.16      4.71 o 
  -8  10   3     1188.11     1192.80     27.14 o 
  -7  10   3       49.39       43.97      7.11 o 
  -6  10   3      864.75      878.71     19.08 o 
  -5  10   3      374.04      356.08     12.74 o 
  -4  10   3      413.52      379.01     13.75 o 
  -3  10   3     7023.39     6986.34     57.62 o 
  -2  10   3      827.50      765.34     12.75 o 
  -1  10   3     2881.67     2791.21     29.17 o 
   0  10   3      287.87      294.18     11.63 o 
   1  10   3        0.54        8.43      3.67 o 
   2  10   3        7.77        9.80      3.13 o 
   3  10   3     1238.10     1286.87     22.42 o 
   4  10   3     3277.85     3210.20     37.68 o 
   5  10   3     3665.70     3575.18     44.03 o 
   6  10   3        7.74       12.17      4.13 o 
   7  10   3     4376.98     4357.96     52.49 o 
   8  10   3     1885.85     1978.34     34.74 o 
   9  10   3      434.23      431.95     24.13 o 
  10  10   3      379.16      340.01     18.34 o 
  11  10   3       13.54       20.85      7.43 o 
  12  10   3      126.25      134.31     13.71 o 
  13  10   3      427.20      451.81     23.71 o 
  14  10   3      442.16      492.07     26.94 o 
  15  10   3     1620.24     1760.57     44.03 o 
  16  10   3      109.66       94.30     14.61 o 
  17  10   3        0.81        3.65     10.02 o 
  18  10   3       22.88       31.72     13.29 o 
  19  10   3       12.58       18.67     14.71 o 
 -19  11   3       72.88       24.13     17.94 o 
 -18  11   3       65.68       66.22     19.54 o 
 -17  11   3      118.42       90.05     16.55 o 
 -16  11   3       45.44       37.44     13.02 o 
 -15  11   3       29.25       27.97     11.65 o 
 -14  11   3      245.18      260.55     21.63 o 
 -13  11   3      235.81      256.12     18.17 o 
 -12  11   3      171.58      175.26     15.48 o 
 -11  11   3      325.39      347.88     25.98 o 
 -10  11   3      297.23      281.91     17.68 o 
  -9  11   3        0.59        6.91      6.03 o 
  -8  11   3      353.69      337.60     16.67 o 
  -7  11   3      528.93      535.89     19.32 o 
  -6  11   3     1528.07     1493.26     28.21 o 
  -5  11   3     1267.10     1215.11     22.91 o 
  -4  11   3      368.79      313.34     12.41 o 
  -3  11   3        1.05        4.17      3.33 o 
  -2  11   3     3118.31     3016.32     36.11 o 
  -1  11   3     1630.56     1574.80     24.44 o 
   0  11   3      601.34      574.34     14.16 o 
   1  11   3       57.72       68.09      6.33 o 
   2  11   3     3764.52     3678.23     37.75 o 
   3  11   3      606.52      570.67     14.11 o 
   4  11   3      409.88      386.10     14.62 o 
   5  11   3     1492.98     1494.17     28.72 o 
   6  11   3      888.38      886.56     22.25 o 
   7  11   3     2666.07     2606.46     41.78 o 
   8  11   3        1.95       -1.43      5.33 o 
   9  11   3      222.94      253.12     16.66 o 
  10  11   3       32.68       17.09      8.76 o 
  11  11   3       18.73       22.44      8.24 o 
  12  11   3        0.96        6.07      7.68 o 
  13  11   3      331.81      302.89     21.91 o 
  14  11   3       58.67       52.20     11.35 o 
  15  11   3       13.63       19.67     10.16 o 
  16  11   3        0.67        3.42      9.59 o 
  17  11   3       92.99       86.31     15.34 o 
  18  11   3        1.69       -0.80     11.97 o 
  19  11   3      116.07      103.90     19.72 o 
 -18  12   3      571.40      640.82     49.45 o 
 -17  12   3        0.10       16.37     13.81 o 
 -16  12   3       91.93       65.04     14.84 o 
 -15  12   3       43.40       21.93     12.05 o 
 -14  12   3     1115.79     1189.55     40.12 o 
 -13  12   3      282.84      274.66     20.55 o 
 -12  12   3      484.90      531.56     25.33 o 
 -11  12   3      258.43      252.37     18.55 o 
 -10  12   3     1203.31     1145.06     29.80 o 
  -9  12   3      215.94      228.25     15.17 o 
  -8  12   3      644.14      660.53     22.50 o 
  -7  12   3      195.85      200.26     13.82 o 
  -6  12   3       76.36       88.91      8.76 o 
  -5  12   3      935.63      939.05     22.15 o 
  -4  12   3      610.77      605.21     16.61 o 
  -3  12   3       29.71       35.59      6.70 o 
  -2  12   3      129.15      139.45      9.05 o 
  -1  12   3       86.14       93.39      9.45 o 
   0  12   3     1021.36     1026.38     20.75 o 
   1  12   3     1300.58     1316.46     21.77 o 
   2  12   3     1510.47     1521.05     24.26 o 
   3  12   3        0.08       -3.38      3.87 o 
   4  12   3     3069.21     3084.58     41.79 o 
   5  12   3      240.95      228.50     14.62 o 
   6  12   3      281.27      266.12     15.94 o 
   7  12   3       60.38       29.94      7.56 o 
   8  12   3      640.98      664.64     24.67 o 
   9  12   3       14.52       16.35      6.94 o 
  10  12   3      107.45       65.30     11.33 o 
  11  12   3      478.39      448.15     27.37 o 
  12  12   3      472.44      451.13     26.29 o 
  13  12   3      648.06      669.58     40.57 o 
  14  12   3      350.80      382.60     24.14 o 
  15  12   3      174.66      143.29     16.53 o 
  16  12   3     1074.43     1196.52     46.58 o 
  17  12   3        2.61        9.96     12.01 o 
  18  12   3       64.56       79.40     16.55 o 
 -18  13   3        1.97       10.84     17.66 o 
 -17  13   3       31.05       19.85     16.58 o 
 -16  13   3      179.40      156.32     20.26 o 
 -15  13   3       12.54        0.84     11.83 o 
 -14  13   3       79.00       80.05     14.99 o 
 -13  13   3        3.63        5.83      8.47 o 
 -12  13   3      395.47      375.05     22.54 o 
 -11  13   3      126.53       73.83     11.05 o 
 -10  13   3     1264.96     1356.63     33.77 o 
  -9  13   3      199.08      196.86     15.00 o 
  -8  13   3      218.52      230.68     15.51 o 
  -7  13   3      124.31      165.15     16.48 o 
  -6  13   3      644.11      693.08     21.15 o 
  -5  13   3      377.86      358.74     15.82 o 
  -4  13   3      115.83      102.46      9.47 o 
  -3  13   3       11.82       13.70      4.65 o 
  -2  13   3       35.68       44.60      6.04 o 
  -1  13   3       39.78       38.57      6.41 o 
   0  13   3     2911.09     2957.90     38.56 o 
   1  13   3     1692.60     1683.42     27.67 o 
   2  13   3      894.39      888.59     29.46 o 
   3  13   3     1522.96     1506.72     33.34 o 
   4  13   3      116.76      132.49     13.11 o 
   5  13   3      287.39      281.82     19.91 o 
   6  13   3       55.44       54.94      8.86 o 
   7  13   3     1308.36     1319.10     34.90 o 
   8  13   3      195.16      173.86     14.63 o 
   9  13   3      182.02      213.16     16.87 o 
  10  13   3        0.60        0.59      6.84 o 
  11  13   3      651.51      628.50     30.00 o 
  12  13   3     1751.95     1854.49     58.79 o 
  13  13   3       63.00       39.17     11.03 o 
  14  13   3      499.09      509.67     27.97 o 
  15  13   3        0.28       -2.76      9.51 o 
  16  13   3      177.12      142.16     17.98 o 
  17  13   3       29.78       30.30     13.74 o 
  18  13   3       46.48       38.11     14.81 o 
 -17  14   3      596.75      700.31     46.43 o 
 -16  14   3       57.71       36.20     18.99 o 
 -15  14   3        0.01       -9.69     10.95 o 
 -14  14   3       14.53       10.44     11.21 o 
 -13  14   3      307.59      325.78     23.15 o 
 -12  14   3        9.73       18.31      9.30 o 
 -11  14   3       52.11       30.71      9.55 o 
 -10  14   3      348.82      380.79     23.75 o 
  -9  14   3     1579.43     1658.63     37.49 o 
  -8  14   3      266.20      282.48     17.54 o 
  -7  14   3      312.33      292.28     26.83 o 
  -6  14   3      852.41      849.43     24.07 o 
  -5  14   3      937.71     1024.54     24.88 o 
  -4  14   3      380.72      427.00     18.05 o 
  -3  14   3      501.74      521.47     18.34 o 
  -2  14   3     1085.15     1122.29     24.92 o 
  -1  14   3     4156.53     4197.06     61.08 o 
   0  14   3      664.60      654.31     24.47 o 
   1  14   3       92.90      105.12     11.90 o 
   2  14   3     1721.82     1694.20     39.51 o 
   3  14   3     6696.82     6735.65     87.43 o 
   4  14   3      559.59      588.42     26.52 o 
   5  14   3       38.90       20.01      7.78 o 
   6  14   3        5.20        6.14      6.97 o 
   7  14   3      135.23      108.08     13.52 o 
   8  14   3     1162.33     1219.98     33.40 o 
   9  14   3      271.69      269.33     19.26 o 
  10  14   3      176.95      162.96     16.12 o 
  11  14   3       13.84        1.92      9.24 o 
  12  14   3        0.76       -6.39      9.19 o 
  13  14   3      156.24      127.82     19.78 o 
  14  14   3      569.16      661.48     31.70 o 
  15  14   3       51.33       23.76     11.81 o 
  16  14   3       94.69       81.53     16.94 o 
  17  14   3       26.77       19.01     13.28 o 
 -16  15   3       65.70       49.84     23.79 o 
 -15  15   3      120.23       91.11     18.00 o 
 -14  15   3       11.65       12.23     12.26 o 
 -13  15   3      250.97      244.34     21.24 o 
 -12  15   3        0.24       -1.82      8.42 o 
 -11  15   3      336.95      355.89     25.99 o 
 -10  15   3      229.64      192.78     17.26 o 
  -9  15   3      370.21      389.32     26.59 o 
  -8  15   3      432.68      444.95     25.84 o 
  -7  15   3      331.80      319.05     18.56 o 
  -6  15   3      538.45      558.55     21.05 o 
  -5  15   3      264.93      249.75     15.06 o 
  -4  15   3      173.03      168.14     12.19 o 
  -3  15   3      513.62      533.87     22.35 o 
  -2  15   3       27.12       16.57      7.17 o 
  -1  15   3      305.25      301.29     26.06 o 
   0  15   3        4.07       -0.17      7.18 o 
   1  15   3        0.98        0.15      6.29 o 
   2  15   3     2436.19     2553.29     51.23 o 
   3  15   3      135.94      104.48     12.20 o 
   4  15   3        3.54       16.51      7.69 o 
   5  15   3      728.85      761.87     29.38 o 
   6  15   3       45.85       35.51     10.30 o 
   7  15   3       87.58       68.99     12.15 o 
   8  15   3        1.14        6.13      8.36 o 
   9  15   3       30.14       26.79     10.85 o 
  10  15   3       88.72       97.38     20.35 o 
  11  15   3      312.93      239.21     26.60 o 
  12  15   3       64.26       48.87     12.96 o 
  13  15   3       87.49       61.43     12.53 o 
  14  15   3       11.11        6.10     10.50 o 
  15  15   3       33.30       31.72     13.17 o 
  16  15   3        0.02       10.90     13.02 o 
 -16  16   3        1.82       17.37     18.66 o 
 -15  16   3        7.83       11.51     16.06 o 
 -14  16   3        3.58        4.24     13.00 o 
 -13  16   3      119.90      117.34     19.15 o 
 -12  16   3        1.74       21.12     10.49 o 
 -11  16   3      241.87      255.73     29.45 o 
 -10  16   3        7.90        6.30      8.55 o 
  -9  16   3      971.48     1034.53     33.48 o 
  -8  16   3      183.19      193.15     16.87 o 
  -7  16   3      164.42      154.21     14.04 o 
  -6  16   3        8.82       10.25      6.90 o 
  -5  16   3      328.89      329.19     20.17 o 
  -4  16   3        0.42        7.46      8.33 o 
  -3  16   3     1667.08     1645.77     42.14 o 
  -2  16   3      298.58      297.12     20.35 o 
  -1  16   3     2098.92     2112.97     47.46 o 
   0  16   3       24.34       33.35      9.55 o 
   1  16   3      917.18      899.68     35.12 o 
   2  16   3      759.77      792.28     29.75 o 
   3  16   3      453.44      494.06     24.87 o 
   4  16   3     1021.86      990.35     35.63 o 
   5  16   3      408.27      433.45     26.61 o 
   6  16   3      372.51      364.96     23.70 o 
   7  16   3     1005.04     1056.72     36.15 o 
   8  16   3       63.39       66.74     12.92 o 
   9  16   3       46.85       43.96     12.64 o 
  10  16   3       34.89       21.94     11.20 o 
  11  16   3        1.02       12.72     10.83 o 
  12  16   3      197.54      192.24     23.52 o 
  13  16   3      300.06      301.76     25.55 o 
  14  16   3      175.31      129.37     28.21 o 
  15  16   3      107.64      113.41     21.98 o 
 -15  17   3        3.75       26.42     19.48 o 
 -14  17   3      266.47      253.00     37.29 o 
 -13  17   3       28.71       29.73     16.79 o 
 -12  17   3       69.80       82.38     15.63 o 
 -11  17   3      133.19      130.88     19.89 o 
 -10  17   3      430.32      416.90     27.68 o 
  -9  17   3      173.46      179.17     18.76 o 
  -8  17   3      101.94       94.92     16.78 o 
  -7  17   3      530.85      496.60     29.86 o 
  -6  17   3      222.54      204.19     18.71 o 
  -5  17   3     1048.12     1017.93     35.69 o 
  -4  17   3      493.97      455.45     25.84 o 
  -3  17   3      285.34      255.09     19.88 o 
  -2  17   3       15.84       11.49      8.82 o 
  -1  17   3      273.44      293.62     23.47 o 
   0  17   3      428.98      445.49     27.83 o 
   1  17   3      375.46      401.93     26.54 o 
   2  17   3       40.09       21.67     10.00 o 
   3  17   3      328.30      348.55     23.28 o 
   4  17   3      354.56      451.25     33.42 o 
   5  17   3      218.39      240.65     22.28 o 
   6  17   3       52.42       62.20     13.86 o 
   7  17   3       44.19       24.85     11.73 o 
   8  17   3      696.20      696.28     35.83 o 
   9  17   3      132.31      147.24     19.26 o 
  10  17   3      137.45      132.66     17.54 o 
  11  17   3        1.70       -2.55     10.55 o 
  12  17   3      106.33       99.56     19.22 o 
  13  17   3       82.61      105.37     21.61 o 
  14  17   3       17.37       31.59     15.76 o 
 -14  18   3      134.67       53.55     30.24 o 
 -13  18   3       33.44       12.47     24.72 o 
 -12  18   3       32.05       34.15     19.98 o 
 -11  18   3       44.49       35.47     18.42 o 
 -10  18   3      127.01      130.97     20.60 o 
  -9  18   3      662.31      705.74     37.44 o 
  -8  18   3       14.51       11.98     12.03 o 
  -7  18   3       12.28       12.70     11.28 o 
  -6  18   3      241.38      199.60     21.60 o 
  -5  18   3      188.10      135.30     29.21 o 
  -4  18   3        2.01        7.90      9.84 o 
  -3  18   3        5.79       12.96      9.62 o 
  -2  18   3      216.19      264.23     23.76 o 
  -1  18   3       16.52        8.30      9.71 o 
   0  18   3       58.12       44.82     12.50 o 
   1  18   3      414.22      402.94     31.25 o 
   2  18   3       78.05       71.43     15.66 o 
   3  18   3      113.19      121.68     20.09 o 
   4  18   3     1136.07     1152.05     37.06 o 
   5  18   3       15.76       13.75      9.99 o 
   6  18   3      639.02      669.63     32.06 o 
   7  18   3       41.83       51.37     13.09 o 
   8  18   3       13.10       -5.75      9.82 o 
   9  18   3      279.29      347.69     29.55 o 
  10  18   3      647.22      671.94     38.90 o 
  11  18   3      122.56      101.56     18.95 o 
  12  18   3      106.73       99.82     21.35 o 
  13  18   3        7.45       11.23     14.36 o 
 -12  19   3        7.57        3.44     21.24 o 
 -11  19   3       50.17       32.19     27.00 o 
 -10  19   3      193.86      174.41     31.31 o 
  -9  19   3      443.48      398.29     31.00 o 
  -8  19   3      516.93      556.29     34.90 o 
  -7  19   3      358.12      364.19     32.65 o 
  -6  19   3        6.02       12.79     11.71 o 
  -5  19   3      559.68      608.62     33.85 o 
  -4  19   3      356.97      353.89     32.24 o 
  -3  19   3      126.02      167.52     22.22 o 
  -2  19   3       24.23       42.73     14.97 o 
  -1  19   3        2.45        5.34     10.63 o 
   0  19   3     1504.66     1612.12     96.61 o 
   1  19   3        4.50        7.04     12.12 o 
   2  19   3      823.85      807.70     73.06 o 
   3  19   3      292.08      287.49     27.93 o 
   4  19   3       68.86       79.30     15.27 o 
   5  19   3       21.75       23.46     12.27 o 
   6  19   3       88.54       69.45     16.00 o 
   7  19   3      543.90      595.90     35.62 o 
   8  19   3       58.10       45.17     15.08 o 
   9  19   3       30.72       32.93     14.84 o 
  10  19   3      423.94      378.15     35.78 o 
  11  19   3      298.04      287.99     32.49 o 
  12  19   3       98.46       82.04     21.04 o 
 -11  20   3      102.29       56.57     72.73 o 
 -10  20   3       28.72       39.60     19.70 o 
  -9  20   3       79.85       64.36     26.97 o 
  -8  20   3       76.54       95.99     24.47 o 
  -7  20   3      195.65      189.30     49.72 o 
  -6  20   3      125.16      123.31     22.13 o 
  -5  20   3      578.56      561.85     34.98 o 
  -4  20   3       56.29       60.96     17.40 o 
  -3  20   3       28.04       35.17     14.96 o 
  -2  20   3       35.35       34.58     15.20 o 
  -1  20   3      451.16      509.71     45.23 o 
   0  20   3       29.65       42.09     17.62 o 
   1  20   3       30.82       36.42     17.62 o 
   2  20   3        4.00        1.55     16.62 o 
   3  20   3       46.71       42.74     22.94 o 
   4  20   3      546.62      682.56     48.47 o 
   5  20   3       31.05       42.80     14.08 o 
   6  20   3      193.23      175.48     33.99 o 
   7  20   3       67.87       36.55     16.05 o 
   8  20   3       11.68       16.22     13.63 o 
   9  20   3       32.71       45.43     17.10 o 
  10  20   3       22.90       11.77     15.92 o 
  11  20   3      160.95      137.07     25.34 o 
  -9  21   3        0.96       -0.32     21.22 o 
  -8  21   3       28.24       30.64     23.17 o 
  -7  21   3        5.89        0.03     20.41 o 
  -6  21   3       94.64       82.67     79.60 o 
  -5  21   3      130.53      116.81     31.21 o 
  -4  21   3       29.57        4.83     29.91 o 
  -3  21   3      247.54      284.64     71.11 o 
  -2  21   3       48.20       25.97     17.64 o 
  -1  21   3        0.50        6.32     17.41 o 
   0  21   3      542.17      572.08     46.15 o 
   1  21   3        9.39       23.71     17.33 o 
   2  21   3       96.71       63.44     22.41 o 
   3  21   3        0.15        1.35     19.99 o 
   4  21   3       10.50        5.89     22.91 o 
   5  21   3       80.61       50.44     26.90 o 
   6  21   3      357.37      387.68     46.92 o 
   7  21   3       18.25       16.23     15.78 o 
   8  21   3        1.31       11.52     17.24 o 
   9  21   3        3.52       12.40     15.83 o 
  -7  22   3        0.34       -5.94     24.87 o 
  -2  22   3        0.55      -14.99     31.22 o 
  -1  22   3     1247.73     1458.82    115.55 o 
   0  22   3      379.93      565.82     82.47 o 
   1  22   3       94.16      109.96     46.35 o 
   2  22   3      176.99      165.49     52.49 o 
   3  22   3       19.19       18.58     34.67 o 
   4  22   3       42.44       71.56     43.17 o 
   5  22   3        6.90       28.04     39.02 o 
   6  22   3      188.11       83.51     47.80 o 
   1  23   3       29.28        1.80     36.40 o 
   2  23   3       98.67       59.68     42.13 o 
   3  23   3      201.04       98.70     50.08 o 
 -22   0   4       13.97       35.54     27.23 o 
 -21   0   4     2113.95     2215.70    111.75 o 
 -20   0   4        5.01       13.48     18.72 o 
 -19   0   4        0.84       -1.80     12.95 o 
 -18   0   4      117.64       50.08     17.50 o 
 -17   0   4      166.92      180.12     26.72 o 
 -16   0   4      295.25      239.05     28.48 o 
 -15   0   4      920.87      888.18     45.76 o 
 -14   0   4     1074.68     1139.50     51.38 o 
 -13   0   4     3277.01     3162.40     80.06 o 
 -12   0   4     2904.08     3155.78     77.21 o 
 -11   0   4        6.75       12.59      7.55 o 
 -10   0   4      183.75      186.61     16.51 o 
  -9   0   4     3418.63     3500.11     65.74 o 
  -8   0   4    12161.57    12140.88    163.47 o 
  -7   0   4      503.28      435.08     18.19 o 
  -6   0   4     7641.71     7611.89    119.14 o 
  -5   0   4      457.08      385.68     19.88 o 
  -4   0   4     1660.62     1827.99     39.83 o 
  -3   0   4     5560.44     5790.81    109.81 o 
  -2   0   4      255.00      209.06     11.90 o 
  -1   0   4     4183.21     4537.84     68.79 o 
   2   0   4     1675.27     1828.34     55.32 o 
   3   0   4     4008.89     4440.98    117.76 o 
   4   0   4    21053.69    21207.03    493.02 o 
   5   0   4      717.17      797.00     39.44 o 
   6   0   4     1037.71      858.19     32.34 o 
   7   0   4     2056.13     2050.61     46.38 o 
   8   0   4       16.50       20.52      6.27 o 
   9   0   4      369.71      324.40     15.06 o 
  10   0   4      285.08      294.84     13.18 o 
  11   0   4      194.87      223.77     13.25 o 
  12   0   4     9083.71     9006.37    116.88 o 
  13   0   4      367.16      378.84     40.73 o 
  14   0   4      300.45      268.70     27.49 o 
  15   0   4      952.36      963.06     58.41 o 
  16   0   4     1657.42     1623.12     60.60 o 
  17   0   4      589.85      536.80     79.71 o 
  18   0   4      196.95      187.34     63.85 o 
  19   0   4      831.92      885.50     64.74 o 
  20   0   4       51.78       32.20     22.09 o 
  21   0   4      359.83      364.98     49.69 o 
 -22   1   4       17.49       -9.73     15.97 o 
 -21   1   4       58.05       38.74     19.01 o 
 -20   1   4       22.54       10.67     12.70 o 
 -19   1   4      439.42      413.85     28.64 o 
 -18   1   4      490.05      545.53     33.17 o 
 -17   1   4      459.84      432.70     27.29 o 
 -16   1   4      276.29      255.76     18.97 o 
 -15   1   4      463.10      440.59     30.02 o 
 -14   1   4      266.23      267.42     19.03 o 
 -13   1   4      846.50      822.51     28.82 o 
 -12   1   4       17.12       24.58      7.32 o 
 -11   1   4     3722.03     3718.93     48.09 o 
 -10   1   4     3130.99     3006.62     40.46 o 
  -9   1   4     1101.64     1092.29     29.26 o 
  -8   1   4      819.97      848.54     18.03 o 
  -7   1   4     1428.09     1412.82     24.15 o 
  -6   1   4     1767.85     1743.66     28.11 o 
  -5   1   4     1258.49     1240.48     21.42 o 
  -4   1   4     2270.57     2364.73     33.64 o 
  -3   1   4    12419.63    13281.24    163.41 o 
  -2   1   4     5961.97     5862.69     62.34 o 
  -1   1   4     2453.41     2661.95     49.57 o 
   0   1   4     3290.49     3402.59     86.96 o 
   1   1   4      516.51      542.27     25.69 o 
   2   1   4     1954.92     2084.11     64.86 o 
   3   1   4     2392.78     2463.44     51.78 o 
   4   1   4     3374.55     4032.18     79.99 o 
   5   1   4    11941.94    12432.09    215.75 o 
   6   1   4      516.59      571.85     21.79 o 
   7   1   4      626.59      587.51     14.77 o 
   8   1   4      440.65      424.45     13.51 o 
   9   1   4      130.03      113.59      7.26 o 
  10   1   4     8937.88     8704.09     71.46 o 
  11   1   4      942.26      863.75     18.05 o 
  12   1   4      810.40      824.51     19.75 o 
  13   1   4      810.53      835.88     24.08 o 
  14   1   4      144.59      134.21     15.22 o 
  15   1   4      307.59      340.76     23.22 o 
  16   1   4      564.55      577.83     36.12 o 
  17   1   4       66.42       59.29     13.06 o 
  18   1   4      435.07      455.81     29.35 o 
  19   1   4       14.10        1.41     11.23 o 
  20   1   4        2.42       -0.33     12.41 o 
  21   1   4        0.07      -10.17     13.94 o 
 -21   2   4       14.79       27.05     16.38 o 
 -20   2   4        4.58       25.73     13.72 o 
 -19   2   4      491.46      503.73     47.59 o 
 -18   2   4      645.45      613.45     32.29 o 
 -17   2   4     1005.05     1031.56     40.61 o 
 -16   2   4       44.27       43.20      9.53 o 
 -15   2   4       64.44       74.80     10.60 o 
 -14   2   4        3.42        2.03      6.48 o 
 -13   2   4       59.31       49.24     11.71 o 
 -12   2   4      389.92      379.22     15.75 o 
 -11   2   4      142.10      122.84      9.52 o 
 -10   2   4      304.26      266.29     11.77 o 
  -9   2   4     2384.82     2263.46     29.66 o 
  -8   2   4      251.25      233.68     10.00 o 
  -7   2   4      234.07      251.50     11.77 o 
  -6   2   4     1424.13     1592.48     23.54 o 
  -5   2   4     7700.42     7871.54     83.24 o 
  -4   2   4     2857.37     2897.55     39.05 o 
  -3   2   4        1.84        3.83      3.74 o 
  -2   2   4     6225.27     6291.86     82.85 o 
  -1   2   4     5499.11     5585.75     74.42 o 
   0   2   4    30597.50    31322.69    523.72 o 
   1   2   4     3173.68     3409.42     97.39 o 
   2   2   4      239.59      243.68     19.75 o 
   3   2   4    18981.32    18963.16    446.88 o 
   4   2   4    10948.73    11500.34    220.23 o 
   5   2   4      725.79      633.97     24.73 o 
   6   2   4     3274.25     3240.14     47.48 o 
   7   2   4     4202.85     4232.51     54.08 o 
   8   2   4     7427.89     7223.51     68.41 o 
   9   2   4     2763.79     2770.44     42.84 o 
  10   2   4       19.23       28.68      4.99 o 
  11   2   4       68.79       53.78      7.20 o 
  12   2   4        1.78        2.42      4.40 o 
  13   2   4      137.64      123.49     10.29 o 
  14   2   4      117.57      100.47      9.81 o 
  15   2   4        3.52        0.79      6.84 o 
  16   2   4      309.04      316.71     22.20 o 
  17   2   4      427.73      419.97     26.23 o 
  18   2   4      354.42      340.05     25.14 o 
  19   2   4       75.45       63.52     15.17 o 
  20   2   4       91.67       68.12     17.07 o 
  21   2   4      188.97      124.37     25.74 o 
 -21   3   4       19.29        3.99     15.44 o 
 -20   3   4       92.82       97.60     17.71 o 
 -19   3   4        0.09      -15.40      9.82 o 
 -18   3   4        2.46        5.57      9.95 o 
 -17   3   4      137.70      160.90     16.69 o 
 -16   3   4      146.22      147.51     14.29 o 
 -15   3   4      406.70      400.81     26.46 o 
 -14   3   4      472.64      474.17     19.08 o 
 -13   3   4        0.13        2.62      5.25 o 
 -12   3   4       32.35       26.53      6.07 o 
 -11   3   4     1706.17     1703.10     28.39 o 
 -10   3   4     1003.61      994.05     20.29 o 
  -9   3   4        1.79        5.75      3.83 o 
  -8   3   4       66.04       58.44      6.89 o 
  -7   3   4       95.29      114.23     10.61 o 
  -6   3   4     2653.39     2589.34     32.59 o 
  -5   3   4     1071.57     1069.89     20.55 o 
  -4   3   4     2617.96     2564.77     41.35 o 
  -3   3   4    10523.38    11616.13    146.14 o 
  -2   3   4     4323.15     4374.45     62.55 o 
  -1   3   4      534.65      615.34     27.66 o 
   0   3   4      432.23      397.44     27.94 o 
   1   3   4        6.29       -9.09      5.32 o 
   2   3   4     1247.14     1279.52     52.29 o 
   3   3   4    30084.73    32637.45    752.79 o 
   4   3   4     5320.35     5476.52    104.37 o 
   5   3   4      150.46      164.68      9.46 o 
   6   3   4     1589.97     1628.93     28.02 o 
   7   3   4      254.82      226.27     10.38 o 
   8   3   4       13.52       20.14      4.52 o 
   9   3   4       30.45       34.71      6.81 o 
  10   3   4      151.05      136.19      9.30 o 
  11   3   4      587.86      575.99     18.32 o 
  12   3   4      108.42       98.48      8.82 o 
  13   3   4      365.40      350.69     15.59 o 
  14   3   4     1714.31     1756.22     33.00 o 
  15   3   4       74.82       76.72      9.33 o 
  16   3   4      121.36      104.81     13.42 o 
  17   3   4      135.83      118.36     16.01 o 
  18   3   4        6.44        6.50     10.48 o 
  19   3   4       33.97       40.85     13.41 o 
  20   3   4       45.42       46.11     15.16 o 
  21   3   4      259.90      226.63     35.04 o 
 -21   4   4        9.06       13.85     16.64 o 
 -20   4   4       63.68       63.74     19.74 o 
 -19   4   4       54.94       57.65     14.55 o 
 -18   4   4      121.89      118.69     17.10 o 
 -17   4   4        4.22       14.50      9.69 o 
 -16   4   4      705.55      762.28     30.33 o 
 -15   4   4      132.64      121.05     11.89 o 
 -14   4   4     1173.46     1204.14     27.98 o 
 -13   4   4      663.01      673.76     21.29 o 
 -12   4   4      119.74      132.39     10.35 o 
 -11   4   4      177.54      187.77     11.32 o 
 -10   4   4      608.85      541.28     15.67 o 
  -9   4   4      334.40      301.32     11.89 o 
  -8   4   4     5136.68     4847.06     53.88 o 
  -7   4   4      757.90      653.03     14.58 o 
  -6   4   4     5009.58     5048.48     53.09 o 
  -5   4   4      343.85      352.54     11.13 o 
  -4   4   4     5714.29     5822.49     64.49 o 
  -3   4   4       46.59       39.88      7.66 o 
  -2   4   4     9488.09    10146.46    129.96 o 
  -1   4   4     5224.66     5615.27    100.54 o 
   0   4   4     2401.82     2280.47     58.80 o 
   1   4   4     7330.56     7775.80    205.14 o 
   2   4   4    62531.09    63587.87   1435.61 o 
   3   4   4     1760.65     1784.03     55.98 o 
   4   4   4     1980.23     1833.55     50.97 o 
   5   4   4      557.26      597.89     18.65 o 
   6   4   4     4313.91     4181.65     49.77 o 
   7   4   4      107.08       72.32      6.41 o 
   8   4   4      492.61      493.88     13.95 o 
   9   4   4      490.85      474.30     14.98 o 
  10   4   4      808.59      798.13     18.55 o 
  11   4   4      230.77      210.49     13.64 o 
  12   4   4       65.18       72.16      8.02 o 
  13   4   4      454.44      460.24     22.73 o 
  14   4   4       80.60       68.40      9.00 o 
  15   4   4      375.46      401.16     18.45 o 
  16   4   4        2.54       12.40      7.51 o 
  17   4   4      343.79      379.96     23.31 o 
  18   4   4      237.08      220.95     21.72 o 
  19   4   4       34.26       26.91     13.90 o 
  20   4   4      398.50      436.04     44.28 o 
  21   4   4       97.84       88.43     26.17 o 
 -21   5   4      428.93      493.73     48.48 o 
 -20   5   4      268.73      293.72     33.77 o 
 -19   5   4       41.02       55.70     15.17 o 
 -18   5   4      101.69       70.09     14.31 o 
 -17   5   4     1012.51     1064.61     53.81 o 
 -16   5   4      241.61      242.09     17.83 o 
 -15   5   4       18.93       22.57      8.41 o 
 -14   5   4     1438.83     1404.52     47.09 o 
 -13   5   4     3858.36     3844.14     52.86 o 
 -12   5   4      114.70       88.34     13.86 o 
 -11   5   4     3676.18     3576.33     47.46 o 
 -10   5   4      456.34      455.88     15.69 o 
  -9   5   4     3008.08     3100.99     38.87 o 
  -8   5   4     1622.96     1589.49     24.73 o 
  -7   5   4     4053.04     3838.01     40.74 o 
  -6   5   4      221.85      215.61      8.91 o 
  -5   5   4      115.23      123.65      7.74 o 
  -4   5   4     1191.50     1258.32     17.75 o 
  -3   5   4    24821.53    25886.77    235.88 o 
  -2   5   4     1121.41     1241.03     22.61 o 
  -1   5   4     3918.80     3692.67     61.56 o 
   0   5   4        0.24       -2.77      2.57 o 
   1   5   4       67.93      126.51     11.83 o 
   2   5   4       65.60       39.83     10.57 o 
   3   5   4      430.36      471.65     15.22 o 
   4   5   4      849.85      837.48     24.51 o 
   5   5   4      863.29      647.68     18.81 o 
   6   5   4       55.01       61.21      6.02 o 
   7   5   4      371.48      320.92     11.25 o 
   8   5   4       89.96       85.64      7.38 o 
   9   5   4      615.35      566.80     16.27 o 
  10   5   4       27.94       33.94      5.65 o 
  11   5   4     7855.57     7724.60     79.46 o 
  12   5   4       90.08       92.42      9.18 o 
  13   5   4      701.35      692.33     21.11 o 
  14   5   4      129.62      127.73     11.19 o 
  15   5   4     1611.81     1671.69     34.22 o 
  16   5   4      241.66      237.47     16.17 o 
  17   5   4      165.46      179.11     15.24 o 
  18   5   4      182.83      160.85     20.80 o 
  19   5   4     1364.70     1426.54     58.57 o 
  20   5   4       80.19       53.58     21.39 o 
  21   5   4        4.05        3.06     17.46 o 
 -21   6   4      305.52      294.18     44.29 o 
 -20   6   4      186.91      169.97     30.10 o 
 -19   6   4       70.02       58.18     26.59 o 
 -18   6   4       58.28       36.70     13.88 o 
 -17   6   4       17.75       13.34      9.60 o 
 -16   6   4        7.01        9.97      7.78 o 
 -15   6   4     3424.57     3563.12     58.06 o 
 -14   6   4       47.84       46.83      8.96 o 
 -13   6   4        3.12        2.02      5.80 o 
 -12   6   4      392.92      406.44     16.87 o 
 -11   6   4      568.46      618.55     18.85 o 
 -10   6   4     1299.50     1209.74     24.51 o 
  -9   6   4     4863.54     4788.63     55.01 o 
  -8   6   4     2815.45     2998.35     37.27 o 
  -7   6   4     1207.04     1156.99     19.70 o 
  -6   6   4      150.15      128.64      7.26 o 
  -5   6   4     2601.35     2517.24     28.13 o 
  -4   6   4        0.45        1.96      2.19 o 
  -3   6   4     4870.94     5046.63     54.51 o 
  -2   6   4       92.27       71.95      5.46 o 
  -1   6   4     5123.75     5427.37     68.33 o 
   0   6   4     2515.57     2506.69     44.16 o 
   1   6   4        0.63        8.46      2.77 o 
   2   6   4      143.08      148.26      7.34 o 
   3   6   4     1774.77     1643.56     39.93 o 
   4   6   4     2728.12     2797.44     38.74 o 
   5   6   4      196.85      157.63      9.02 o 
   6   6   4       39.05       40.30      5.59 o 
   7   6   4     4110.81     3923.59     44.44 o 
   8   6   4       46.25       42.90      5.67 o 
   9   6   4        2.50        0.30      4.01 o 
  10   6   4       23.61       21.75      5.42 o 
  11   6   4     1612.83     1624.81     40.18 o 
  12   6   4     1359.13     1352.91     27.63 o 
  13   6   4      895.38      926.11     23.67 o 
  14   6   4        0.13       -1.29      5.38 o 
  15   6   4      351.13      379.56     18.57 o 
  16   6   4       57.01       31.76      9.31 o 
  17   6   4        4.00        3.45      8.88 o 
  18   6   4       29.43       23.43     11.66 o 
  19   6   4      493.56      442.33     43.52 o 
  20   6   4        0.21        8.10     17.03 o 
  21   6   4      135.23      122.56     28.07 o 
 -21   7   4       20.92        7.59     19.51 o 
 -20   7   4       22.92        8.18     18.56 o 
 -19   7   4        4.26       13.55     14.21 o 
 -18   7   4       67.80       55.05     16.29 o 
 -17   7   4        9.38        6.34     10.14 o 
 -16   7   4        1.43        7.92      8.58 o 
 -15   7   4      204.30      199.34     16.19 o 
 -14   7   4      396.90      381.73     20.08 o 
 -13   7   4       49.46       32.52      8.03 o 
 -12   7   4       41.50       37.28     11.71 o 
 -11   7   4      157.67      163.64     11.40 o 
 -10   7   4     1678.34     1819.25     32.04 o 
  -9   7   4       89.92       43.70      6.18 o 
  -8   7   4      452.89      344.77     14.45 o 
  -7   7   4     2814.07     2907.73     39.20 o 
  -6   7   4     1821.95     1809.95     26.34 o 
  -5   7   4      919.43      967.41     16.92 o 
  -4   7   4      633.52      621.99     13.52 o 
  -3   7   4      180.96      179.49      8.01 o 
  -2   7   4    11202.64    11358.21     99.45 o 
  -1   7   4     5757.37     5683.01     63.12 o 
   0   7   4      240.66      211.09      9.08 o 
   1   7   4     4185.14     4241.42     49.79 o 
   2   7   4     1407.19     1546.58     23.16 o 
   3   7   4      487.00      475.48     13.48 o 
   4   7   4      796.85      764.38     22.70 o 
   5   7   4      177.05      141.42     14.27 o 
   6   7   4      605.52      615.24     16.90 o 
   7   7   4     1352.71     1291.04     23.88 o 
   8   7   4       50.23       45.57      6.08 o 
   9   7   4     1352.57     1276.43     25.69 o 
  10   7   4     2841.31     2736.57     41.49 o 
  11   7   4       17.83        9.12      5.31 o 
  12   7   4      204.36      201.45     12.89 o 
  13   7   4      335.37      373.30     17.15 o 
  14   7   4      182.06      221.40     15.52 o 
  15   7   4      281.08      283.80     19.46 o 
  16   7   4      302.15      254.39     20.01 o 
  17   7   4      419.45      431.32     25.29 o 
  18   7   4      478.00      481.50     39.79 o 
  19   7   4       13.02       -7.85     14.43 o 
  20   7   4       20.09       29.71     19.73 o 
 -20   8   4        3.69        0.22     18.82 o 
 -19   8   4       87.18       77.25     21.47 o 
 -18   8   4       16.59       21.48     12.74 o 
 -17   8   4        6.73       27.94     12.06 o 
 -16   8   4      125.40      150.19     17.89 o 
 -15   8   4     1535.53     1703.93     58.64 o 
 -14   8   4      223.02      244.66     18.62 o 
 -13   8   4      356.20      362.77     22.16 o 
 -12   8   4       45.41       33.57      8.34 o 
 -11   8   4     1919.33     1871.41     51.26 o 
 -10   8   4     1044.18     1068.38     27.31 o 
  -9   8   4      772.12      768.41     20.90 o 
  -8   8   4        0.01        7.59      4.18 o 
  -7   8   4       28.37       22.99      4.97 o 
  -6   8   4      331.87      311.27     11.09 o 
  -5   8   4      465.76      449.05     16.39 o 
  -4   8   4      836.58      912.12     18.14 o 
  -3   8   4       55.48       44.70      4.56 o 
  -2   8   4      193.50      229.85      8.06 o 
  -1   8   4     1915.25     1981.36     28.33 o 
   0   8   4       11.33        3.77      3.09 o 
   1   8   4     1723.09     1761.87     28.77 o 
   2   8   4     2237.90     2244.25     30.76 o 
   3   8   4      158.42      169.25      7.87 o 
   4   8   4      182.05      201.32     10.70 o 
   5   8   4       67.10       68.25      7.17 o 
   6   8   4     1139.21     1068.38     25.04 o 
   7   8   4     3136.63     3015.26     44.78 o 
   8   8   4      348.12      368.60     15.92 o 
   9   8   4     2103.53     2037.53     37.41 o 
  10   8   4        0.61       11.02      6.10 o 
  11   8   4       63.11       46.79     13.25 o 
  12   8   4      786.19      782.27     26.67 o 
  13   8   4        8.19       11.99      7.07 o 
  14   8   4        0.01        7.98      7.10 o 
  15   8   4      121.89      105.03     13.39 o 
  16   8   4        7.82       23.72      9.92 o 
  17   8   4      150.91      158.86     17.41 o 
  18   8   4       63.11       80.35     14.85 o 
  19   8   4       19.62       14.12     14.15 o 
  20   8   4        0.28       21.27     19.64 o 
 -20   9   4       17.86        7.20     20.11 o 
 -19   9   4       79.89       75.99     21.39 o 
 -18   9   4       11.09       12.13     12.86 o 
 -17   9   4       52.58       46.06     13.34 o 
 -16   9   4       23.38       24.73     11.03 o 
 -15   9   4      143.67      132.90     16.20 o 
 -14   9   4      258.63      276.12     22.30 o 
 -13   9   4      359.28      364.90     23.05 o 
 -12   9   4      309.40      330.66     21.32 o 
 -11   9   4       14.98       17.77      6.96 o 
 -10   9   4      165.78      155.74     12.25 o 
  -9   9   4      105.21      105.36      9.59 o 
  -8   9   4      641.48      666.07     18.57 o 
  -7   9   4      236.09      233.21     11.90 o 
  -6   9   4      463.06      446.64     14.71 o 
  -5   9   4      174.47      170.76      8.63 o 
  -4   9   4     1427.43     1418.28     20.65 o 
  -3   9   4      340.51      299.74     10.36 o 
  -2   9   4      125.90      140.37      7.64 o 
  -1   9   4     2353.71     2336.73     28.92 o 
   0   9   4       60.07       59.90      6.39 o 
   1   9   4       82.59       90.40      6.88 o 
   2   9   4       24.42       33.47      4.57 o 
   3   9   4      426.65      429.88     13.72 o 
   4   9   4      583.93      539.82     15.56 o 
   5   9   4      171.22      160.84     10.59 o 
   6   9   4     1297.95     1254.38     25.02 o 
   7   9   4      553.95      484.76     17.71 o 
   8   9   4      340.65      366.10     16.62 o 
   9   9   4      321.16      306.76     27.21 o 
  10   9   4     1098.40     1105.25     31.33 o 
  11   9   4     1081.21     1093.10     32.08 o 
  12   9   4      200.54      189.08     18.89 o 
  13   9   4      244.63      271.37     24.49 o 
  14   9   4      554.78      558.15     39.66 o 
  15   9   4      154.81      126.44     15.05 o 
  16   9   4      124.30      119.71     15.41 o 
  17   9   4      130.24      107.01     15.53 o 
  18   9   4       16.62       11.59     11.26 o 
  19   9   4      154.55      180.76     21.40 o 
  20   9   4        1.38        0.38     13.97 o 
 -19  10   4       51.92       30.68     18.19 o 
 -18  10   4        7.04       27.11     13.68 o 
 -17  10   4       55.40       42.55     13.89 o 
 -16  10   4      456.97      431.00     33.41 o 
 -15  10   4        2.56        5.45      9.66 o 
 -14  10   4       53.15       37.73     10.97 o 
 -13  10   4      132.09      117.44     15.71 o 
 -12  10   4      172.94      137.73     13.77 o 
 -11  10   4        0.01       -7.43      5.59 o 
 -10  10   4     1960.48     2043.70     39.23 o 
  -9  10   4        1.84        3.86      4.80 o 
  -8  10   4      633.40      625.16     20.60 o 
  -7  10   4       13.57        8.26      4.57 o 
  -6  10   4      377.77      372.78     13.72 o 
  -5  10   4       29.45       28.20      5.60 o 
  -4  10   4      347.62      360.33     12.64 o 
  -3  10   4      118.18      114.39      7.63 o 
  -2  10   4     1639.19     1680.36     25.55 o 
  -1  10   4        1.95       10.97      3.29 o 
   0  10   4     2974.96     2928.25     32.67 o 
   1  10   4     2778.15     2701.47     31.57 o 
   2  10   4    15172.01    14701.90    157.69 o 
   3  10   4      371.66      413.31     13.43 o 
   4  10   4       49.20       45.82      6.28 o 
   5  10   4      449.36      442.45     17.45 o 
   6  10   4     5927.57     5942.14     75.11 o 
   7  10   4      190.21      194.86     16.33 o 
   8  10   4       33.05       15.18      6.76 o 
   9  10   4      121.43      103.69     11.03 o 
  10  10   4      882.09      886.32     29.07 o 
  11  10   4      330.81      272.59     17.79 o 
  12  10   4      258.43      265.92     18.66 o 
  13  10   4       30.18       34.24      8.42 o 
  14  10   4       81.95       78.40     12.28 o 
  15  10   4     1258.78     1352.36     38.78 o 
  16  10   4      153.61      135.59     16.23 o 
  17  10   4       12.04       10.21     11.02 o 
  18  10   4      136.91      114.20     18.98 o 
  19  10   4        5.62        9.54     13.05 o 
 -19  11   4       21.98       29.77     18.53 o 
 -18  11   4      101.23       61.74     18.99 o 
 -17  11   4      635.35      748.44     45.54 o 
 -16  11   4      422.94      437.86     28.95 o 
 -15  11   4       28.04       14.54     11.75 o 
 -14  11   4     1122.31     1137.81     39.00 o 
 -13  11   4     1479.47     1473.99     42.01 o 
 -12  11   4        7.57       13.25      8.20 o 
 -11  11   4     1217.90     1215.89     31.25 o 
 -10  11   4      392.34      365.85     18.65 o 
  -9  11   4     2178.30     2271.25     54.21 o 
  -8  11   4       33.15       17.99      6.14 o 
  -7  11   4      676.08      707.65     29.84 o 
  -6  11   4      169.67      153.28     10.24 o 
  -5  11   4     1599.01     1622.74     27.39 o 
  -4  11   4      958.25      878.74     19.16 o 
  -3  11   4       41.81       34.84      5.32 o 
  -2  11   4     2680.36     2655.30     42.40 o 
  -1  11   4      451.51      420.70     13.78 o 
   0  11   4     1380.72     1379.27     20.58 o 
   1  11   4       96.95       92.02      6.91 o 
   2  11   4      558.13      544.44     16.07 o 
   3  11   4      637.70      599.62     20.09 o 
   4  11   4     1613.71     1510.24     34.41 o 
   5  11   4      281.40      280.05     15.12 o 
   6  11   4       11.12        8.94      5.35 o 
   7  11   4       41.88       17.90      6.49 o 
   8  11   4      108.17      119.44     18.00 o 
   9  11   4        4.72        2.46      5.53 o 
  10  11   4       53.54       45.30      8.90 o 
  11  11   4     3829.26     3831.54     64.05 o 
  12  11   4     1684.54     1691.22     41.03 o 
  13  11   4     1274.96     1271.56     35.95 o 
  14  11   4       21.93       12.14      9.09 o 
  15  11   4      191.01      182.91     17.99 o 
  16  11   4      774.27      818.90     34.55 o 
  17  11   4       47.65       33.61     12.82 o 
  18  11   4        0.41        8.66     12.32 o 
  19  11   4      107.76      109.08     18.83 o 
 -18  12   4      122.03       88.57     29.54 o 
 -17  12   4       25.91        3.21     12.64 o 
 -16  12   4      142.87      102.63     19.44 o 
 -15  12   4      300.69      286.26     23.85 o 
 -14  12   4       53.68       28.17     11.93 o 
 -13  12   4       28.48        2.86     10.55 o 
 -12  12   4      107.61       88.44     12.70 o 
 -11  12   4       20.18       31.64      8.77 o 
 -10  12   4     1705.44     1746.31     39.72 o 
  -9  12   4     1871.70     1852.62     37.82 o 
  -8  12   4     1355.30     1360.11     31.14 o 
  -7  12   4       17.52        3.36      5.33 o 
  -6  12   4      257.53      252.42     13.60 o 
  -5  12   4     1401.99     1455.74     26.56 o 
  -4  12   4        0.05        5.06      4.11 o 
  -3  12   4      716.22      728.21     17.79 o 
  -2  12   4      626.29      640.26     21.63 o 
  -1  12   4      404.20      405.51     16.84 o 
   0  12   4      153.94      166.51     10.27 o 
   1  12   4      417.40      445.10     15.39 o 
   2  12   4      498.03      528.11     20.03 o 
   3  12   4     1223.56     1215.03     29.05 o 
   4  12   4     2303.67     2221.49     44.40 o 
   5  12   4      272.96      264.75     17.21 o 
   6  12   4      293.26      350.88     21.34 o 
   7  12   4      502.65      489.88     21.27 o 
   8  12   4     1277.86     1363.78     35.73 o 
   9  12   4      516.39      565.74     23.89 o 
  10  12   4      224.28      187.38     15.83 o 
  11  12   4     1187.72     1250.31     34.97 o 
  12  12   4      339.86      334.67     21.91 o 
  13  12   4      289.54      313.14     22.95 o 
  14  12   4       54.54       37.71     10.41 o 
  15  12   4        0.08       23.99     10.53 o 
  16  12   4        0.04       -7.75      9.81 o 
  17  12   4        6.03       14.14     12.06 o 
  18  12   4        6.18       -2.01     12.15 o 
 -18  13   4      180.38      196.17     28.43 o 
 -17  13   4        1.83       18.18     16.43 o 
 -16  13   4        0.42       29.73     13.40 o 
 -15  13   4      552.98      598.45     32.80 o 
 -14  13   4      342.25      295.09     23.86 o 
 -13  13   4      425.27      385.48     25.82 o 
 -12  13   4       89.11       72.88     13.42 o 
 -11  13   4      275.43      241.06     18.48 o 
 -10  13   4      484.23      446.15     21.77 o 
  -9  13   4     6341.38     6700.56     85.21 o 
  -8  13   4     2454.70     2521.47     45.36 o 
  -7  13   4      913.11      945.92     24.59 o 
  -6  13   4      681.54      708.22     21.38 o 
  -5  13   4     1081.44     1141.58     31.23 o 
  -4  13   4      282.66      269.87     14.27 o 
  -3  13   4      636.83      619.78     18.73 o 
  -2  13   4       10.18       13.06      5.85 o 
  -1  13   4     3501.26     3572.10     59.74 o 
   0  13   4     2642.15     2619.91     40.91 o 
   1  13   4     1122.65     1116.47     25.40 o 
   2  13   4      752.63      675.14     21.06 o 
   3  13   4       98.46       92.59      9.81 o 
   4  13   4      666.49      712.36     26.20 o 
   5  13   4      123.80      104.70     12.48 o 
   6  13   4      734.98      716.45     27.87 o 
   7  13   4      536.60      562.31     25.77 o 
   8  13   4       76.67       76.74     12.04 o 
   9  13   4     1742.15     1833.59     52.59 o 
  10  13   4      389.97      392.56     21.10 o 
  11  13   4      753.44      835.09     33.83 o 
  12  13   4      624.20      613.39     34.21 o 
  13  13   4      534.85      581.42     28.79 o 
  14  13   4      134.72      112.27     15.59 o 
  15  13   4      293.20      267.49     24.22 o 
  16  13   4       89.85       87.49     16.46 o 
  17  13   4      841.81      992.26     54.75 o 
 -17  14   4        1.31       -6.76     16.04 o 
 -16  14   4        5.81       -5.38     13.30 o 
 -15  14   4       15.18       16.17     12.87 o 
 -14  14   4        1.46       -8.93     10.55 o 
 -13  14   4       18.81        2.28     10.13 o 
 -12  14   4     1010.63     1019.89     37.60 o 
 -11  14   4       63.91       49.65     11.04 o 
 -10  14   4       77.77       69.29     12.59 o 
  -9  14   4      506.24      531.15     24.74 o 
  -8  14   4      571.37      540.75     22.92 o 
  -7  14   4      584.09      578.25     21.43 o 
  -6  14   4       57.42       67.48      9.05 o 
  -5  14   4      197.92      191.14     13.96 o 
  -4  14   4     1810.24     1748.25     38.20 o 
  -3  14   4      270.94      292.51     32.85 o 
  -2  14   4     1552.78     1614.70     35.89 o 
  -1  14   4        1.46        4.61      5.64 o 
   0  14   4       71.80       66.92      9.78 o 
   1  14   4      372.92      340.96     19.64 o 
   2  14   4      347.05      414.38     21.42 o 
   3  14   4       25.72       35.57      8.42 o 
   4  14   4        2.13        2.42      6.11 o 
   5  14   4      357.36      422.79     26.81 o 
   6  14   4      713.04      771.78     34.15 o 
   7  14   4      195.21      208.34     18.01 o 
   8  14   4        9.82       16.73      8.99 o 
   9  14   4       91.75       92.99     12.62 o 
  10  14   4       71.48       41.34     10.60 o 
  11  14   4        2.20       10.01      9.70 o 
  12  14   4      144.22      121.83     17.96 o 
  13  14   4      533.32      591.20     29.65 o 
  14  14   4      223.89      228.92     20.84 o 
  15  14   4      114.58       82.41     15.41 o 
  16  14   4      166.24      183.17     21.20 o 
  17  14   4        5.22        6.75     13.04 o 
 -16  15   4        9.36       22.70     17.67 o 
 -15  15   4       72.01       60.60     17.58 o 
 -14  15   4       64.39       62.49     15.48 o 
 -13  15   4        2.52        2.31     11.31 o 
 -12  15   4      357.74      351.51     25.88 o 
 -11  15   4        7.61        2.03      9.04 o 
 -10  15   4      100.02       59.12     11.05 o 
  -9  15   4      406.04      408.37     22.83 o 
  -8  15   4        0.06        3.79      8.24 o 
  -7  15   4      196.20      179.35     16.12 o 
  -6  15   4      947.49     1006.07     30.90 o 
  -5  15   4     2105.00     2140.98     45.05 o 
  -4  15   4     1250.30     1272.75     36.74 o 
  -3  15   4      486.85      517.20     25.03 o 
  -2  15   4      851.69      878.92     28.11 o 
  -1  15   4      535.87      556.93     26.81 o 
   0  15   4       83.92       71.01     11.03 o 
   1  15   4       92.89       84.98     16.57 o 
   2  15   4       17.75       18.60      7.35 o 
   3  15   4      244.33      270.19     17.66 o 
   4  15   4       72.95       68.49     11.45 o 
   5  15   4      143.24      135.93     15.22 o 
   6  15   4      719.72      801.86     29.19 o 
   7  15   4      743.91      730.32     28.80 o 
   8  15   4     1323.17     1380.80     37.72 o 
   9  15   4       61.71       74.52     12.07 o 
  10  15   4     1211.38     1332.99     41.15 o 
  11  15   4      147.05      175.94     21.00 o 
  12  15   4        0.88        3.57     10.49 o 
  13  15   4      490.95      435.84     29.43 o 
  14  15   4      193.36      147.13     19.40 o 
  15  15   4      162.31      139.17     21.97 o 
  16  15   4        0.11        2.03     14.07 o 
 -15  16   4      308.88      272.05     31.97 o 
 -14  16   4        0.86        5.87     14.09 o 
 -13  16   4       83.12       85.84     19.05 o 
 -12  16   4      261.40      254.86     25.77 o 
 -11  16   4      153.54      119.64     28.75 o 
 -10  16   4        7.51       13.00     10.94 o 
  -9  16   4     2002.12     2068.25     67.80 o 
  -8  16   4        0.43       -9.59      9.32 o 
  -7  16   4      494.90      487.79     26.46 o 
  -6  16   4      146.40      134.39     14.64 o 
  -5  16   4       30.86       36.82     11.35 o 
  -4  16   4        0.15        5.47      7.70 o 
  -3  16   4        0.39        4.21      7.33 o 
  -2  16   4      155.34      183.66     17.26 o 
  -1  16   4       56.53       49.60      9.77 o 
   0  16   4      543.50      559.35     36.76 o 
   1  16   4     1442.30     1526.06     44.75 o 
   2  16   4        8.43       19.09      7.97 o 
   3  16   4     3401.85     3498.11     63.76 o 
   4  16   4      273.75      260.04     19.93 o 
   5  16   4       64.89       61.68     12.03 o 
   6  16   4       54.26       37.40     10.85 o 
   7  16   4      856.39      870.53     38.45 o 
   8  16   4      401.76      424.46     34.25 o 
   9  16   4      386.52      397.82     36.81 o 
  10  16   4      291.93      349.61     25.61 o 
  11  16   4       18.76       26.20     11.95 o 
  12  16   4      459.40      511.35     34.53 o 
  13  16   4       75.40       77.41     15.39 o 
  14  16   4      197.43      136.32     20.86 o 
  15  16   4       46.86       44.46     15.59 o 
 -14  17   4        1.41       -5.50     18.22 o 
 -13  17   4      666.55      606.11     71.57 o 
 -12  17   4      254.09      249.42     29.62 o 
 -11  17   4     1003.16     1147.82     53.72 o 
 -10  17   4        1.37        6.36     10.11 o 
  -9  17   4      230.15      190.32     23.27 o 
  -8  17   4      122.13      112.84     17.08 o 
  -7  17   4        6.66       -3.33      9.54 o 
  -6  17   4        1.11      -11.22      9.30 o 
  -5  17   4       95.43       75.90     14.59 o 
  -4  17   4       30.96       28.42      9.99 o 
  -3  17   4      625.75      634.36     29.63 o 
  -2  17   4      125.10      110.30     14.58 o 
  -1  17   4      776.90      752.95     34.88 o 
   0  17   4     1823.92     1906.50     47.54 o 
   1  17   4      587.50      605.29     32.07 o 
   2  17   4      582.66      629.85     43.27 o 
   3  17   4     1811.69     1903.18     46.32 o 
   4  17   4       90.49       89.90     13.87 o 
   5  17   4        1.61        4.24      8.23 o 
   6  17   4      719.85      849.16     34.69 o 
   7  17   4       10.12        2.65      9.39 o 
   8  17   4       40.75       30.94     11.42 o 
   9  17   4       18.28       16.06     10.90 o 
  10  17   4       18.03       33.66     11.67 o 
  11  17   4      326.36      322.53     28.22 o 
  12  17   4      168.67      207.98     24.34 o 
  13  17   4        0.14       18.40     13.67 o 
  14  17   4      403.70      363.88     36.78 o 
 -13  18   4      140.19      129.91     28.02 o 
 -12  18   4       24.78       31.54     21.18 o 
 -11  18   4       61.39       71.45     20.28 o 
 -10  18   4      416.30      397.29     35.48 o 
  -9  18   4      637.10      675.02     37.38 o 
  -8  18   4        2.65       15.04     11.78 o 
  -7  18   4       75.37       74.42     17.43 o 
  -6  18   4      134.86      140.60     19.22 o 
  -5  18   4       12.57       15.93     10.72 o 
  -4  18   4       70.91       54.18     13.07 o 
  -3  18   4        5.67        6.25     10.02 o 
  -2  18   4      151.52      144.30     24.26 o 
  -1  18   4       76.04       62.39     14.09 o 
   0  18   4      409.73      391.51     28.46 o 
   1  18   4        2.18        0.01      8.32 o 
   2  18   4        7.93        3.59     10.02 o 
   3  18   4      218.51      258.69     26.56 o 
   4  18   4      368.09      367.07     24.75 o 
   5  18   4      195.94      148.00     18.32 o 
   6  18   4      273.22      286.58     22.84 o 
   7  18   4       20.82       16.03     10.34 o 
   8  18   4        1.32       21.37     11.00 o 
   9  18   4       99.34       74.42     14.17 o 
  10  18   4        0.02        9.15     11.51 o 
  11  18   4      165.68      171.93     25.06 o 
  12  18   4     1073.14     1271.15     59.40 o 
  13  18   4       10.59        0.23     15.31 o 
 -12  19   4       30.34       43.33     22.63 o 
 -11  19   4      113.33       92.96     41.39 o 
 -10  19   4        0.02       -3.28     15.53 o 
  -9  19   4      139.09      177.98     26.43 o 
  -8  19   4        1.85       18.17     15.70 o 
  -7  19   4     1170.97     1261.42     56.14 o 
  -6  19   4       40.86       49.84     14.60 o 
  -5  19   4       83.52       79.66     23.11 o 
  -4  19   4       36.82       31.56     12.37 o 
  -3  19   4      242.37      218.76     32.24 o 
  -2  19   4      737.16      663.69     39.58 o 
  -1  19   4        0.02        8.60     12.99 o 
   0  19   4       25.56       18.67     13.25 o 
   1  19   4      502.84      580.12     37.57 o 
   2  19   4       92.70       86.56     17.84 o 
   3  19   4       97.11       95.18     18.44 o 
   4  19   4       88.53      104.66     17.75 o 
   5  19   4      107.78       63.41     13.75 o 
   6  19   4       74.31       71.34     14.40 o 
   7  19   4      100.36       83.44     19.25 o 
   8  19   4      210.72      206.47     21.43 o 
   9  19   4      212.23      231.41     25.35 o 
  10  19   4      318.87      283.90     41.82 o 
  11  19   4      275.48      299.39     32.48 o 
  12  19   4        8.82       18.03     16.26 o 
 -11  20   4        4.13       -1.35     18.58 o 
 -10  20   4       51.67       54.54     22.09 o 
  -9  20   4        8.83       -2.56     16.62 o 
  -8  20   4       52.28       44.98     22.92 o 
  -7  20   4       22.60       13.80     15.69 o 
  -6  20   4       42.27       45.20     14.76 o 
  -5  20   4      430.07      514.58     33.42 o 
  -4  20   4      412.87      445.88     31.44 o 
  -3  20   4        3.94       15.49     13.71 o 
  -2  20   4      262.46      236.55     27.86 o 
  -1  20   4      110.64       88.81     19.78 o 
   0  20   4       20.37       29.33     14.89 o 
   1  20   4       43.95       33.34     15.03 o 
   2  20   4      966.44     1131.13     52.08 o 
   3  20   4       17.91       12.61     16.25 o 
   4  20   4       23.37       15.15     13.74 o 
   5  20   4        0.71        2.65     13.55 o 
   6  20   4      472.71      496.74     34.13 o 
   7  20   4      357.34      342.10     29.52 o 
   8  20   4      125.56      127.52     29.77 o 
   9  20   4       47.96       61.56     19.22 o 
  10  20   4       60.95       54.53     19.31 o 
  -9  21   4        1.90       16.06     23.59 o 
  -8  21   4        1.70      -24.42     20.67 o 
  -7  21   4        2.57       12.19     17.29 o 
  -6  21   4      770.88      803.61     53.88 o 
  -5  21   4       37.17       23.11     14.91 o 
  -4  21   4       71.79       48.93     39.30 o 
  -3  21   4      480.20      504.26     39.11 o 
  -2  21   4     1009.24     1054.74     51.59 o 
  -1  21   4      213.82      189.20     26.75 o 
   0  21   4      134.47      133.25     23.59 o 
   1  21   4        5.91       -2.43     16.96 o 
   2  21   4      276.77      323.13     37.91 o 
   3  21   4        4.41       18.86     24.13 o 
   4  21   4      270.00      327.39     47.45 o 
   5  21   4       40.92       84.25     29.19 o 
   6  21   4      409.62      464.33     45.81 o 
   7  21   4       62.45       45.56     17.26 o 
   8  21   4       79.93       57.26     19.29 o 
  -6  22   4       10.20       34.04     26.00 o 
  -5  22   4      178.20      180.23     62.82 o 
  -4  22   4      192.90      207.21     57.88 o 
  -3  22   4       44.66       33.98     36.88 o 
  -2  22   4      100.92      122.60     47.11 o 
  -1  22   4       48.85       23.35     36.75 o 
   0  22   4        1.37       -7.18     31.91 o 
   1  22   4       82.51       52.01     37.85 o 
   2  22   4       39.55       46.00     35.64 o 
   3  22   4        0.56       32.19     37.02 o 
   4  22   4      303.89      428.78     78.60 o 
   5  22   4        0.59       38.96     36.12 o 
   6  22   4        6.68       -7.29     21.89 o 
  -1  23   4      443.79      598.83     87.72 o 
   0  23   4       65.38       77.63     46.14 o 
   1  23   4      116.20      132.96     56.15 o 
 -21   1   5       99.60       98.14     19.93 o 
 -20   1   5       23.00       20.37     12.15 o 
 -19   1   5        5.08        4.13      9.39 o 
 -18   1   5      259.18      280.78     22.99 o 
 -17   1   5      132.76      118.67     18.51 o 
 -16   1   5       12.56       26.60      9.42 o 
 -15   1   5      355.52      366.93     19.83 o 
 -14   1   5     1151.50     1228.93     53.21 o 
 -13   1   5     1403.59     1427.97     33.54 o 
 -12   1   5     1344.55     1296.11     30.41 o 
 -11   1   5      457.63      474.11     16.04 o 
 -10   1   5     2267.76     2249.66     32.29 o 
  -9   1   5    13542.94    13707.33    111.16 o 
  -8   1   5    11955.02    11984.08    103.08 o 
  -7   1   5        0.17        5.60      3.35 o 
  -6   1   5     7919.42     7894.19     74.70 o 
  -5   1   5     9420.88     9376.73     90.37 o 
  -4   1   5     4588.28     4392.89     58.24 o 
  -3   1   5       26.79       25.22      4.54 o 
  -2   1   5      489.51      546.81     12.85 o 
  -1   1   5        6.76       15.65      4.86 o 
   0   1   5     5492.47     5861.90    112.21 o 
   1   1   5       21.81        8.01      5.59 o 
   2   1   5      131.66      149.88     15.20 o 
   3   1   5     1650.96     1636.81     38.78 o 
   4   1   5     1891.55     2077.00     48.80 o 
   5   1   5     2169.41     2428.00     57.40 o 
   6   1   5     3075.97     3315.28     48.10 o 
   7   1   5     1611.13     1645.96     26.62 o 
   8   1   5        0.14        6.03      3.31 o 
   9   1   5     1156.93     1148.58     18.55 o 
  10   1   5     1590.06     1499.07     23.80 o 
  11   1   5      242.52      244.73     11.14 o 
  12   1   5       26.83       15.65      5.51 o 
  13   1   5     3034.57     3074.17     43.60 o 
  14   1   5      316.66      308.52     26.17 o 
  15   1   5        0.93        7.55      7.36 o 
  16   1   5      178.04      165.74     17.28 o 
  17   1   5      333.59      323.08     23.72 o 
  18   1   5      330.20      313.92     29.52 o 
  19   1   5      234.32      274.66     26.89 o 
  20   1   5        0.02        5.99     13.32 o 
  21   1   5      217.30      170.93     43.50 o 
 -21   2   5       66.19       60.23     17.67 o 
 -20   2   5       38.26       44.33     15.11 o 
 -19   2   5     1321.60     1383.69     48.85 o 
 -18   2   5       76.11       58.77     12.75 o 
 -17   2   5        0.04       -1.14      8.28 o 
 -16   2   5        3.22        6.11      8.15 o 
 -15   2   5      833.23      839.83     35.34 o 
 -14   2   5       92.96       85.32     10.92 o 
 -13   2   5      838.95      887.77     24.83 o 
 -12   2   5        3.58        2.65      4.91 o 
 -11   2   5      622.16      645.49     17.44 o 
 -10   2   5      200.89      176.46     11.58 o 
  -9   2   5     3417.77     3342.14     38.60 o 
  -8   2   5       58.07       43.35      5.16 o 
  -7   2   5      317.52      268.30      9.91 o 
  -6   2   5     4740.18     4916.16     48.56 o 
  -5   2   5     3959.40     4175.56     47.01 o 
  -4   2   5     2366.51     2504.56     37.80 o 
  -3   2   5     1281.01     1488.33     24.71 o 
  -2   2   5       93.75      112.66     10.78 o 
  -1   2   5    13050.48    12799.46    204.78 o 
   0   2   5      247.35      212.51     28.46 o 
   2   2   5     3316.40     3504.32    103.60 o 
   3   2   5     6515.03     6539.59    174.61 o 
   4   2   5      848.91      929.57     28.65 o 
   5   2   5     2628.53     2549.22     43.87 o 
   6   2   5     6568.00     6634.56     82.57 o 
   7   2   5     1623.51     1680.11     25.35 o 
   8   2   5     3285.24     3268.52     38.53 o 
   9   2   5      399.44      376.23     12.77 o 
  10   2   5     1536.10     1497.06     39.07 o 
  11   2   5      871.51      839.16     19.50 o 
  12   2   5     1259.10     1295.76     30.50 o 
  13   2   5      387.11      415.25     16.47 o 
  14   2   5      224.37      215.75     13.32 o 
  15   2   5       79.93       63.19     13.93 o 
  16   2   5        2.36        0.46      7.88 o 
  17   2   5       72.87       55.28     15.28 o 
  18   2   5      253.14      267.35     23.30 o 
  19   2   5       23.41       31.69     12.94 o 
  20   2   5       19.69        5.84     14.53 o 
  21   2   5       27.33       20.78     20.05 o 
 -21   3   5       32.80       32.72     18.18 o 
 -20   3   5      426.94      406.38     43.07 o 
 -19   3   5       60.20       52.50     13.87 o 
 -18   3   5        3.62        4.82     10.43 o 
 -17   3   5      192.94      203.28     18.47 o 
 -16   3   5        2.04        2.46      7.77 o 
 -15   3   5     1880.14     1962.29     40.75 o 
 -14   3   5     2416.48     2502.08     41.77 o 
 -13   3   5        7.36        5.19      5.69 o 
 -12   3   5       35.95       38.58      7.22 o 
 -11   3   5      228.68      191.56     11.84 o 
 -10   3   5        7.51       10.87      4.78 o 
  -9   3   5      131.49      127.08      8.09 o 
  -8   3   5     1027.39      998.84     19.19 o 
  -7   3   5     4078.28     4160.86     44.92 o 
  -6   3   5        7.18        3.84      2.94 o 
  -5   3   5       30.54       13.18      3.27 o 
  -4   3   5      863.93      834.39     15.45 o 
  -3   3   5    24989.88    26181.99    278.67 o 
  -2   3   5     4641.95     4602.30     66.21 o 
  -1   3   5     1125.77     1162.43     40.62 o 
   0   3   5       14.51       31.66      7.73 o 
   1   3   5      984.46     1065.42     36.11 o 
   2   3   5      225.23      222.34     21.83 o 
   3   3   5     4487.56     4771.73    108.92 o 
   4   3   5     2289.14     2267.57     41.15 o 
   5   3   5      939.44      861.31     20.34 o 
   6   3   5      632.95      605.91     14.10 o 
   7   3   5     3009.58     2947.35     40.02 o 
   8   3   5     7562.59     7295.02     73.88 o 
   9   3   5     7106.65     6857.37     68.46 o 
  10   3   5     4985.20     4813.48     54.32 o 
  11   3   5     1676.32     1605.92     29.54 o 
  12   3   5     1142.98     1151.94     25.73 o 
  13   3   5      458.20      447.01     18.07 o 
  14   3   5      262.15      253.04     14.52 o 
  15   3   5       49.65       50.71      8.45 o 
  16   3   5       71.56       76.39     13.18 o 
  17   3   5      579.80      596.18     29.82 o 
  18   3   5     1273.61     1269.19     65.50 o 
  19   3   5      152.20      135.43     20.42 o 
  20   3   5       63.94       48.23     21.01 o 
  21   3   5       41.79       40.52     20.98 o 
 -21   4   5       96.41       47.48     23.29 o 
 -20   4   5      344.39      312.03     36.88 o 
 -19   4   5       46.90       37.49     13.58 o 
 -18   4   5      800.92      791.20     36.23 o 
 -17   4   5      211.31      222.96     19.31 o 
 -16   4   5       26.88       22.34      9.23 o 
 -15   4   5     1188.96     1179.82     31.66 o 
 -14   4   5      908.44      972.04     36.24 o 
 -13   4   5      939.49      954.27     25.13 o 
 -12   4   5      731.29      781.69     20.98 o 
 -11   4   5      115.15      113.07     10.31 o 
 -10   4   5        0.00        8.08      4.39 o 
  -9   4   5     2383.38     2378.43     32.84 o 
  -8   4   5      225.51      232.63      9.84 o 
  -7   4   5     1231.03     1272.00     21.46 o 
  -6   4   5      506.05      475.52     15.66 o 
  -5   4   5        7.01        9.88      2.81 o 
  -4   4   5        0.33       10.00      3.16 o 
  -3   4   5      888.96      914.48     19.31 o 
  -2   4   5     2253.61     2371.42     37.21 o 
  -1   4   5    11027.09    11081.34    168.28 o 
   0   4   5     3162.02     3294.69     78.51 o 
   1   4   5     5947.43     6050.64    101.82 o 
   2   4   5     3323.14     3198.32     75.51 o 
   3   4   5      967.45      885.03     23.80 o 
   4   4   5        1.70       -2.29      3.15 o 
   5   4   5      581.25      479.57     15.59 o 
   6   4   5       77.39       68.91      6.14 o 
   7   4   5     2726.39     2703.93     36.15 o 
   8   4   5      679.37      673.12     16.48 o 
   9   4   5     1445.94     1406.53     25.66 o 
  10   4   5      573.53      530.27     16.78 o 
  11   4   5     1400.79     1401.73     29.47 o 
  12   4   5     1692.42     1705.24     30.73 o 
  13   4   5        3.14        2.83      5.30 o 
  14   4   5       58.10       55.10      8.70 o 
  15   4   5      112.98      104.21     10.90 o 
  16   4   5       55.79       47.91      9.28 o 
  17   4   5       31.20       29.05     12.62 o 
  18   4   5       48.16       55.11     16.64 o 
  19   4   5      343.65      365.60     48.65 o 
  20   4   5      608.06      638.82     60.90 o 
  21   4   5       36.88       22.00     20.67 o 
 -21   5   5       10.19       12.43     20.25 o 
 -20   5   5       23.30       14.38     17.70 o 
 -19   5   5      165.34      126.89     24.60 o 
 -18   5   5        0.27       16.21     12.28 o 
 -17   5   5       40.54       23.33     11.54 o 
 -16   5   5        5.36        7.32      8.15 o 
 -15   5   5      265.14      255.09     17.92 o 
 -14   5   5      199.04      180.76     13.63 o 
 -13   5   5      974.45      961.73     24.55 o 
 -12   5   5        3.94        5.99      5.55 o 
 -11   5   5     1521.67     1482.90     28.42 o 
 -10   5   5     1352.84     1346.10     25.89 o 
  -9   5   5      968.13     1154.63     22.00 o 
  -8   5   5      322.97      366.99     12.51 o 
  -7   5   5      107.96      154.21     10.69 o 
  -6   5   5     1921.78     1893.15     28.08 o 
  -5   5   5      864.58      989.81     19.14 o 
  -4   5   5        5.43       -0.59      2.83 o 
  -3   5   5     4759.20     4686.86     54.45 o 
  -2   5   5      123.06      138.02      7.64 o 
  -1   5   5      427.64      463.12     12.31 o 
   0   5   5      802.43      793.98     26.67 o 
   1   5   5     1652.83     1691.28     50.10 o 
   2   5   5      530.01      536.04     18.69 o 
   3   5   5     2080.43     2058.59     41.21 o 
   4   5   5      777.89      773.25     18.26 o 
   5   5   5     1174.17     1179.38     23.51 o 
   6   5   5     5187.66     5003.35     62.87 o 
   7   5   5      506.13      489.64     18.83 o 
   8   5   5      151.07       87.99      7.03 o 
   9   5   5      671.10      620.96     16.94 o 
  10   5   5       52.09       49.51      7.72 o 
  11   5   5      401.07      381.52     15.12 o 
  12   5   5       20.89       19.00      5.91 o 
  13   5   5     1757.60     1737.79     36.06 o 
  14   5   5     1447.25     1528.69     31.54 o 
  15   5   5      676.70      728.27     32.21 o 
  16   5   5        5.58       -5.60      7.86 o 
  17   5   5      593.93      730.16     30.30 o 
  18   5   5      689.20      674.19     42.45 o 
  19   5   5      110.32       91.24     21.84 o 
  20   5   5        1.05       20.79     20.06 o 
  21   5   5       50.76       27.22     20.75 o 
 -21   6   5        9.61       13.38     27.16 o 
 -20   6   5      141.41       96.22     26.31 o 
 -19   6   5       40.33       35.19     16.20 o 
 -18   6   5      238.10      235.76     24.88 o 
 -17   6   5       19.11       22.80     12.50 o 
 -16   6   5      281.42      285.99     20.76 o 
 -15   6   5      131.39      133.76     14.44 o 
 -14   6   5     1000.41     1047.13     37.48 o 
 -13   6   5      253.96      273.07     17.84 o 
 -12   6   5      679.12      682.41     21.04 o 
 -11   6   5      447.93      490.35     20.59 o 
 -10   6   5      805.91      822.69     20.44 o 
  -9   6   5       60.03       26.45      7.42 o 
  -8   6   5      534.83      488.29     17.01 o 
  -7   6   5       12.23       11.09      3.96 o 
  -6   6   5      742.88      776.77     16.30 o 
  -5   6   5      977.52      895.08     18.26 o 
  -4   6   5      193.44      218.51      8.86 o 
  -3   6   5     4241.37     4362.83     46.90 o 
  -2   6   5    18932.00    18417.67    171.87 o 
  -1   6   5      289.27      326.92     10.82 o 
   0   6   5      509.90      529.91     20.98 o 
   1   6   5      752.37      660.16     31.13 o 
   2   6   5       24.66       12.48      5.69 o 
   3   6   5      426.68      465.15     21.93 o 
   4   6   5       18.33        3.65      3.27 o 
   5   6   5     1159.47     1024.88     29.47 o 
   6   6   5     3890.11     3931.40     47.00 o 
   7   6   5     1008.27      976.58     20.62 o 
   8   6   5      437.33      426.18     16.51 o 
   9   6   5       35.03       29.18      6.08 o 
  10   6   5       40.09       32.35      7.74 o 
  11   6   5      133.60      120.47     10.65 o 
  12   6   5        1.01        4.95      5.31 o 
  13   6   5      887.39      844.54     33.00 o 
  14   6   5       25.24       24.61      8.17 o 
  15   6   5      246.42      221.47     23.78 o 
  16   6   5      733.67      809.54     30.67 o 
  17   6   5        5.87        8.57      9.79 o 
  18   6   5       29.69       17.63     11.27 o 
  19   6   5      138.65      147.16     29.39 o 
  20   6   5       51.84       43.19     22.38 o 
 -20   7   5      116.12       83.77     36.61 o 
 -19   7   5       60.61       31.50     16.11 o 
 -18   7   5       35.21       21.46     13.60 o 
 -17   7   5      377.95      418.42     27.84 o 
 -16   7   5       16.02       26.47     10.39 o 
 -15   7   5      130.08      131.71     17.11 o 
 -14   7   5     7833.60     8278.52    107.43 o 
 -13   7   5      591.57      627.02     25.55 o 
 -12   7   5      193.15      199.64     16.70 o 
 -11   7   5        3.12        9.23      5.81 o 
 -10   7   5     3628.44     3698.96     52.60 o 
  -9   7   5     1282.09     1360.94     28.07 o 
  -8   7   5      112.31      123.28      9.76 o 
  -7   7   5     1050.29     1114.58     22.14 o 
  -6   7   5    10489.44    10345.59     96.59 o 
  -5   7   5     1200.66     1202.57     19.64 o 
  -4   7   5     2306.58     2172.27     28.99 o 
  -3   7   5      316.21      281.98     10.42 o 
  -2   7   5     1290.54     1333.49     21.32 o 
  -1   7   5     1381.28     1335.24     25.67 o 
   0   7   5        0.62        3.58      2.65 o 
   1   7   5       34.62       29.90      4.52 o 
   2   7   5       65.95       45.22      4.82 o 
   3   7   5      196.77      181.01     10.00 o 
   4   7   5     2719.23     2619.17     39.90 o 
   5   7   5      288.57      262.20     12.71 o 
   6   7   5      194.09      156.55      9.61 o 
   7   7   5     1420.12     1375.05     25.61 o 
   8   7   5      540.34      508.38     16.67 o 
   9   7   5        1.83       -0.86      4.40 o 
  10   7   5      104.04      104.41     11.42 o 
  11   7   5     3309.19     3393.56     67.77 o 
  12   7   5     1113.47     1069.81     29.40 o 
  13   7   5      220.47      192.17     15.62 o 
  14   7   5      448.22      457.75     23.60 o 
  15   7   5      749.78      746.44     30.88 o 
  16   7   5      333.09      324.55     22.10 o 
  17   7   5       50.86       40.68     13.95 o 
  18   7   5       14.11       30.51     11.61 o 
  19   7   5     2146.22     2405.09     75.45 o 
  20   7   5       71.40       72.07     24.15 o 
 -20   8   5      144.88      159.88     31.33 o 
 -19   8   5      345.76      372.26     43.62 o 
 -18   8   5        3.90       10.11     11.89 o 
 -17   8   5      111.59       66.82     14.19 o 
 -16   8   5      124.91      120.96     16.63 o 
 -15   8   5      357.82      346.93     23.87 o 
 -14   8   5      220.51      200.58     17.35 o 
 -13   8   5      621.41      597.62     30.52 o 
 -12   8   5      731.22      719.60     26.51 o 
 -11   8   5      273.52      272.26     15.76 o 
 -10   8   5     1341.30     1325.31     29.29 o 
  -9   8   5       79.67       84.75      9.00 o 
  -8   8   5     1072.87     1130.32     25.06 o 
  -7   8   5       18.77        7.95      4.54 o 
  -6   8   5       21.91       21.54      4.86 o 
  -5   8   5     1591.86     1686.21     27.07 o 
  -4   8   5     1318.74     1339.55     21.70 o 
  -3   8   5     3851.08     3909.26     50.77 o 
  -2   8   5     2097.49     2134.03     36.99 o 
  -1   8   5     4079.48     3919.74     46.10 o 
   0   8   5    10117.09     9950.37    102.67 o 
   1   8   5       14.33       25.63      4.17 o 
   2   8   5     4781.79     4805.88     47.38 o 
   3   8   5     3226.17     3059.73     43.79 o 
   4   8   5      809.36      789.82     21.92 o 
   5   8   5     9849.51     9605.69    109.39 o 
   6   8   5     2100.60     2012.57     37.82 o 
   7   8   5      153.34      163.16     11.83 o 
   8   8   5      326.44      320.80     16.00 o 
   9   8   5        2.63        9.11      5.45 o 
  10   8   5     1694.74     1788.03     39.90 o 
  11   8   5     1761.55     1758.40     57.82 o 
  12   8   5      379.79      380.52     20.39 o 
  13   8   5      321.35      295.05     19.27 o 
  14   8   5        0.12        4.62      7.35 o 
  15   8   5        0.97       -7.13      7.97 o 
  16   8   5      169.85      136.10     16.18 o 
  17   8   5      500.30      532.84     28.61 o 
  18   8   5       17.47       29.49     11.79 o 
  19   8   5      186.32      143.24     19.13 o 
  20   8   5       28.53       16.46     20.20 o 
 -20   9   5       52.01       45.63     22.79 o 
 -19   9   5        2.70       12.08     17.89 o 
 -18   9   5      153.46      121.58     18.70 o 
 -17   9   5        2.24        7.09     10.51 o 
 -16   9   5       47.30       23.55     11.33 o 
 -15   9   5      751.36      760.17     33.61 o 
 -14   9   5      647.94      663.04     28.60 o 
 -13   9   5       11.47       14.88      8.09 o 
 -12   9   5      341.61      361.44     20.76 o 
 -11   9   5     1164.01     1158.81     31.23 o 
 -10   9   5     1132.98     1193.89     35.15 o 
  -9   9   5      903.42      919.13     29.87 o 
  -8   9   5       34.76       24.09      5.70 o 
  -7   9   5      468.10      549.83     19.05 o 
  -6   9   5      157.53      154.26      9.46 o 
  -5   9   5     3806.99     3625.52     42.91 o 
  -4   9   5      612.94      583.51     14.40 o 
  -3   9   5      316.13      334.61     15.36 o 
  -2   9   5    13217.05    12977.00    109.73 o 
  -1   9   5      159.84      170.51      9.11 o 
   0   9   5      384.98      376.53     11.78 o 
   1   9   5      338.25      323.57     10.54 o 
   2   9   5      543.76      574.13     17.48 o 
   3   9   5      643.98      591.97     17.07 o 
   4   9   5     1593.11     1354.82     28.15 o 
   5   9   5      456.31      421.46     15.56 o 
   6   9   5       19.88       13.73      4.95 o 
   7   9   5     6825.35     6852.28     82.91 o 
   8   9   5        8.76        2.63      5.73 o 
   9   9   5      619.24      635.66     30.32 o 
  10   9   5     2246.56     2102.52     44.68 o 
  11   9   5        3.45        5.41      7.01 o 
  12   9   5      255.89      247.30     18.60 o 
  13   9   5      228.11      198.69     19.79 o 
  14   9   5     1056.99     1041.37     32.55 o 
  15   9   5      609.50      627.44     38.55 o 
  16   9   5      300.80      294.39     24.20 o 
  17   9   5      616.30      659.66     31.70 o 
  18   9   5       63.60       26.15     15.40 o 
  19   9   5      256.75      270.38     32.15 o 
 -19  10   5      136.99      177.52     27.12 o 
 -18  10   5       16.07        9.20     13.61 o 
 -17  10   5      400.42      444.33     33.56 o 
 -16  10   5      475.97      490.95     29.84 o 
 -15  10   5      458.86      458.74     28.04 o 
 -14  10   5       33.51       39.23     11.14 o 
 -13  10   5     1481.85     1497.13     48.38 o 
 -12  10   5       11.82       11.35      7.67 o 
 -11  10   5      466.50      426.53     23.30 o 
 -10  10   5      967.95      946.85     41.28 o 
  -9  10   5      663.18      650.89     36.59 o 
  -8  10   5     1536.13     1489.33     30.84 o 
  -7  10   5      351.32      392.06     15.59 o 
  -6  10   5     1071.75     1058.62     22.59 o 
  -5  10   5      129.86      123.56      9.00 o 
  -4  10   5     3597.48     3531.50     42.36 o 
  -3  10   5       15.90       12.56      4.45 o 
  -2  10   5     8304.43     8096.80     80.07 o 
  -1  10   5       29.16       39.50      4.95 o 
   0  10   5        0.62        5.87      3.84 o 
   1  10   5     3163.98     3082.29     45.94 o 
   2  10   5        1.12        6.01      4.05 o 
   3  10   5      263.85      253.94     12.98 o 
   4  10   5     1355.21     1344.41     29.08 o 
   5  10   5       93.02      100.43     10.00 o 
   6  10   5      772.60      706.36     20.39 o 
   7  10   5      530.10      530.53     20.47 o 
   8  10   5       26.51       15.30      8.50 o 
   9  10   5     2624.97     2647.33     44.81 o 
  10  10   5     1035.74     1013.21     28.31 o 
  11  10   5      784.97      800.15     42.48 o 
  12  10   5        0.78       -6.17      6.19 o 
  13  10   5      490.88      465.05     23.34 o 
  14  10   5      110.98      126.61     14.77 o 
  15  10   5        0.45       -3.62      8.95 o 
  16  10   5      151.20      148.24     17.24 o 
  17  10   5        0.05        6.29     10.73 o 
  18  10   5       38.82       22.31     13.23 o 
  19  10   5       85.78       73.27     16.69 o 
 -19  11   5        2.19       -1.12     16.57 o 
 -18  11   5      234.59      257.95     30.85 o 
 -17  11   5      107.49       93.37     17.16 o 
 -16  11   5      238.45      177.47     30.74 o 
 -15  11   5        0.16       -2.55      8.91 o 
 -14  11   5       21.09       19.99     13.04 o 
 -13  11   5       17.11       19.74     10.09 o 
 -12  11   5       20.88       26.77     11.50 o 
 -11  11   5      438.19      483.44     25.36 o 
 -10  11   5     1218.20     1292.10     50.89 o 
  -9  11   5       23.02       28.13      7.39 o 
  -8  11   5     1331.14     1421.18     41.57 o 
  -7  11   5       50.43       37.74      6.89 o 
  -6  11   5     1124.42     1129.62     23.23 o 
  -5  11   5      260.89      231.76     11.65 o 
  -4  11   5      320.36      316.33     12.84 o 
  -3  11   5      270.47      264.31     12.50 o 
  -2  11   5      520.00      544.82     17.89 o 
  -1  11   5      226.74      199.34     11.52 o 
   0  11   5     1484.13     1496.40     32.73 o 
   1  11   5      229.77      244.89     11.82 o 
   2  11   5      204.35      205.53     11.32 o 
   3  11   5      279.51      300.43     14.63 o 
   4  11   5       14.15        3.09      5.23 o 
   5  11   5        8.47       12.48      5.68 o 
   6  11   5      888.95      786.09     24.24 o 
   7  11   5      404.04      341.09     19.40 o 
   8  11   5     2614.69     2652.72     47.63 o 
   9  11   5      271.85      250.08     15.97 o 
  10  11   5      521.34      545.61     22.38 o 
  11  11   5      975.16      981.87     30.70 o 
  12  11   5        5.07       11.71      8.02 o 
  13  11   5       10.59        9.31      8.46 o 
  14  11   5      270.61      293.05     21.75 o 
  15  11   5       30.16       32.01     11.32 o 
  16  11   5        8.78        6.01     10.12 o 
  17  11   5        2.10       -2.91     10.53 o 
  18  11   5      141.46      123.10     18.92 o 
 -18  12   5       10.52       22.35     16.49 o 
 -17  12   5      345.11      275.35     38.47 o 
 -16  12   5       23.44        8.51     11.87 o 
 -15  12   5       17.51        6.78     10.86 o 
 -14  12   5        5.96       10.82     10.80 o 
 -13  12   5     1108.77     1127.91     38.43 o 
 -12  12   5      662.49      696.98     50.11 o 
 -11  12   5        8.56       14.71      8.17 o 
 -10  12   5       49.36       27.25      8.67 o 
  -9  12   5      920.50      855.87     28.27 o 
  -8  12   5        1.27        7.04      5.64 o 
  -7  12   5        3.69       10.57      5.63 o 
  -6  12   5     1569.14     1541.58     28.46 o 
  -5  12   5     2695.32     2638.96     60.60 o 
  -4  12   5     1038.53      980.76     24.58 o 
  -3  12   5      305.14      280.17     14.69 o 
  -2  12   5      705.98      665.89     22.14 o 
  -1  12   5     6093.53     5970.12     83.62 o 
   0  12   5      961.79      911.84     22.35 o 
   1  12   5      541.87      563.89     19.04 o 
   2  12   5      104.85      113.16     10.65 o 
   3  12   5     1390.56     1317.38     33.70 o 
   4  12   5     3611.45     3615.53     55.80 o 
   5  12   5     1196.22     1159.85     29.43 o 
   6  12   5      380.89      390.30     19.64 o 
   7  12   5       18.28       15.55      6.80 o 
   8  12   5      139.50      111.40     14.85 o 
   9  12   5        2.72        7.03      6.56 o 
  10  12   5      413.77      412.31     20.83 o 
  11  12   5       83.46       77.70     11.89 o 
  12  12   5     1023.52     1052.63     36.49 o 
  13  12   5        0.00        7.16      8.87 o 
  14  12   5        2.43       -0.67      9.22 o 
  15  12   5        1.92       -2.70      9.92 o 
  16  12   5       72.62       54.72     13.31 o 
  17  12   5      346.15      392.01     29.55 o 
  18  12   5      100.91       91.29     18.08 o 
 -18  13   5       45.21       35.16     18.24 o 
 -17  13   5        8.33       14.84     15.70 o 
 -16  13   5       13.33       12.98     13.34 o 
 -15  13   5      148.82      160.10     19.98 o 
 -14  13   5      572.29      607.40     32.59 o 
 -13  13   5      615.75      703.45     33.17 o 
 -12  13   5      186.79      186.20     20.04 o 
 -11  13   5       70.25       69.82     12.78 o 
 -10  13   5      851.97      863.22     29.91 o 
  -9  13   5     1410.37     1427.83     47.29 o 
  -8  13   5      181.93      157.85     19.82 o 
  -7  13   5      129.62      150.72     12.11 o 
  -6  13   5     1257.42     1292.98     33.29 o 
  -5  13   5      381.53      375.71     17.91 o 
  -4  13   5      110.20       98.70     10.55 o 
  -3  13   5      872.46      834.42     25.40 o 
  -2  13   5      113.56       95.39     10.67 o 
  -1  13   5       58.12       45.61     10.80 o 
   0  13   5       41.30       32.32      6.78 o 
   1  13   5        2.67        2.62      5.16 o 
   2  13   5      151.18      125.07     11.86 o 
   3  13   5     1922.74     1907.14     39.00 o 
   4  13   5       20.48       16.36      6.67 o 
   5  13   5        0.91        4.54      6.06 o 
   6  13   5      247.49      236.81     17.82 o 
   7  13   5     1389.94     1341.71     40.84 o 
   8  13   5      313.85      309.93     25.45 o 
   9  13   5      108.30       84.57     12.28 o 
  10  13   5      323.81      302.81     20.36 o 
  11  13   5      182.93      176.79     18.35 o 
  12  13   5       59.89       69.22     14.64 o 
  13  13   5        1.05        7.23      9.77 o 
  14  13   5      446.40      487.97     28.15 o 
  15  13   5       93.31       71.84     14.07 o 
  16  13   5        0.16       -5.12     10.74 o 
  17  13   5       20.41       15.30     13.06 o 
 -17  14   5      285.59      324.00     35.21 o 
 -16  14   5       35.56       15.82     16.38 o 
 -15  14   5        0.24        2.73     12.10 o 
 -14  14   5      457.31      478.18     41.01 o 
 -13  14   5      155.15      125.22     17.36 o 
 -12  14   5      452.89      439.70     27.30 o 
 -11  14   5       17.11        7.90      9.61 o 
 -10  14   5      715.07      781.27     32.66 o 
  -9  14   5      682.06      801.85     37.24 o 
  -8  14   5        6.28       -4.83      7.80 o 
  -7  14   5     1717.13     1779.40     41.59 o 
  -6  14   5      146.02      186.99     18.89 o 
  -5  14   5       58.79       42.37      8.44 o 
  -4  14   5       11.22        5.55      5.43 o 
  -3  14   5        9.99       11.47      6.34 o 
  -2  14   5        0.10        5.19      6.18 o 
  -1  14   5     1444.31     1453.62     34.54 o 
   0  14   5     2264.47     2371.38     48.78 o 
   1  14   5     1119.02     1130.93     29.51 o 
   2  14   5      882.99      868.31     26.30 o 
   3  14   5       38.79       34.94      8.36 o 
   4  14   5     1649.59     1765.29     49.39 o 
   5  14   5      898.95      907.07     30.76 o 
   6  14   5     1424.15     1397.25     35.61 o 
   7  14   5      169.90      151.84     17.90 o 
   8  14   5     1784.94     1789.32     42.18 o 
   9  14   5       86.82       63.19     11.39 o 
  10  14   5      302.60      289.12     20.72 o 
  11  14   5      556.79      584.44     33.77 o 
  12  14   5      333.78      315.23     36.61 o 
  13  14   5        4.25        2.66     10.99 o 
  14  14   5      402.39      392.61     28.73 o 
  15  14   5      198.43      203.28     34.11 o 
  16  14   5       19.76       19.49     14.33 o 
  17  14   5       70.87       52.04     17.29 o 
 -16  15   5        9.13        5.19     17.32 o 
 -15  15   5      209.73      194.97     27.60 o 
 -14  15   5      248.57      249.88     27.28 o 
 -13  15   5        0.73        6.26     11.42 o 
 -12  15   5       20.78       32.30     15.83 o 
 -11  15   5      139.59      115.57     20.72 o 
 -10  15   5       45.81       37.92     12.99 o 
  -9  15   5      134.24      102.69     18.66 o 
  -8  15   5      949.98      970.53     38.97 o 
  -7  15   5      190.84      212.56     17.73 o 
  -6  15   5       73.09       51.35     11.30 o 
  -5  15   5       75.76       43.17     14.30 o 
  -4  15   5     1194.17     1171.01     35.79 o 
  -3  15   5     2453.73     2555.70     49.65 o 
  -2  15   5      376.55      405.81     22.51 o 
  -1  15   5       71.07       56.73     13.15 o 
   0  15   5      269.45      295.17     22.88 o 
   1  15   5        1.40        1.53      6.76 o 
   2  15   5      179.85      182.31     15.21 o 
   3  15   5       87.32      109.92     13.30 o 
   4  15   5      361.10      334.84     21.50 o 
   5  15   5      346.80      389.86     23.26 o 
   6  15   5      366.87      406.09     24.42 o 
   7  15   5      156.73      129.91     19.68 o 
   8  15   5      129.20      115.06     14.20 o 
   9  15   5      181.83      157.34     18.58 o 
  10  15   5        2.75        1.56      8.54 o 
  11  15   5      280.39      285.28     25.99 o 
  12  15   5        0.15       -2.21      9.38 o 
  13  15   5       17.17       17.90     12.30 o 
  14  15   5      222.97      192.94     23.87 o 
  15  15   5      101.89       92.72     22.75 o 
  16  15   5        1.63       10.93     14.12 o 
 -15  16   5      460.37      481.89     47.97 o 
 -14  16   5       12.76        7.39     18.69 o 
 -13  16   5      332.99      363.92     41.14 o 
 -12  16   5        6.79       18.47     14.87 o 
 -11  16   5      289.35      238.80     27.84 o 
 -10  16   5       41.44       47.19     14.79 o 
  -9  16   5        6.14        4.14     11.89 o 
  -8  16   5       63.90       68.90     16.68 o 
  -7  16   5      562.08      604.31     29.40 o 
  -6  16   5        0.64        6.88      7.96 o 
  -5  16   5        7.27       14.81      9.82 o 
  -4  16   5      666.38      756.46     31.99 o 
  -3  16   5      118.24       97.15     15.89 o 
  -2  16   5      341.49      374.08     21.52 o 
  -1  16   5       29.07       30.22      8.99 o 
   0  16   5      105.05       89.10     14.02 o 
   1  16   5      551.54      571.90     30.68 o 
   2  16   5      681.16      749.27     29.90 o 
   3  16   5      728.48      805.98     33.57 o 
   4  16   5      852.53      997.01     34.29 o 
   5  16   5      379.85      355.08     32.11 o 
   6  16   5      408.17      346.37     24.33 o 
   7  16   5       36.61       38.51     11.15 o 
   8  16   5        8.14        1.33      8.86 o 
   9  16   5     1147.69     1191.41     40.50 o 
  10  16   5        1.15       12.87     10.33 o 
  11  16   5      377.83      312.19     27.92 o 
  12  16   5      202.56      204.18     24.25 o 
  13  16   5       30.37       15.32     13.14 o 
  14  16   5        4.15       -9.99     11.50 o 
  15  16   5        9.14       17.61     14.26 o 
 -14  17   5      277.86      308.55     40.94 o 
 -13  17   5       86.32       83.84     23.78 o 
 -12  17   5       15.63       15.61     15.48 o 
 -11  17   5      101.39      102.34     21.36 o 
 -10  17   5      845.25      910.02     42.79 o 
  -9  17   5        0.66       23.48     14.45 o 
  -8  17   5       23.42       15.95     13.90 o 
  -7  17   5      601.02      631.35     46.03 o 
  -6  17   5      309.25      338.71     27.42 o 
  -5  17   5        0.74        6.94      8.98 o 
  -4  17   5       73.41       67.34     13.40 o 
  -3  17   5      733.25      752.92     32.65 o 
  -2  17   5      624.15      656.71     30.26 o 
  -1  17   5       10.98       17.56      8.86 o 
   0  17   5      492.07      499.42     40.33 o 
   1  17   5     1091.42     1144.64     40.96 o 
   2  17   5      413.37      454.07     29.69 o 
   3  17   5      551.09      590.98     28.41 o 
   4  17   5      455.46      518.79     42.47 o 
   5  17   5        2.21       -5.36      7.90 o 
   6  17   5       88.08       63.65     13.22 o 
   7  17   5       24.02       20.88     10.21 o 
   8  17   5     1059.28     1138.76     42.30 o 
   9  17   5        0.01        2.37      9.57 o 
  10  17   5       43.91       31.70     12.53 o 
  11  17   5       96.29       42.14     14.02 o 
  12  17   5       27.79       38.44     15.95 o 
  13  17   5      211.84      188.18     26.58 o 
  14  17   5        1.06       10.63     13.20 o 
 -13  18   5      192.44      152.77     30.91 o 
 -12  18   5        2.54        5.83     18.99 o 
 -11  18   5       73.22       55.99     20.52 o 
 -10  18   5       65.71       49.62     16.15 o 
  -9  18   5       29.02       37.37     17.15 o 
  -8  18   5        2.82        6.56     13.66 o 
  -7  18   5       61.52       41.20     15.60 o 
  -6  18   5      663.14      667.04     37.42 o 
  -5  18   5      263.19      254.40     24.08 o 
  -4  18   5        1.92        6.71     10.31 o 
  -3  18   5        0.14        8.74     10.04 o 
  -2  18   5      927.76      863.20     44.63 o 
  -1  18   5      587.00      636.23     43.30 o 
   0  18   5       18.33       18.71     10.72 o 
   1  18   5      215.41      209.73     23.87 o 
   2  18   5      891.89      925.40     44.83 o 
   3  18   5       18.46       12.21     11.76 o 
   4  18   5       63.50       64.86     13.46 o 
   5  18   5        5.50        4.41     11.12 o 
   6  18   5       15.20        6.64      9.97 o 
   7  18   5      425.44      399.57     27.65 o 
   8  18   5       21.59        9.75     10.70 o 
   9  18   5        2.68        5.13     10.79 o 
  10  18   5       85.88       75.65     16.00 o 
  11  18   5      290.67      256.54     54.93 o 
  12  18   5      154.92      131.43     35.91 o 
  13  18   5       26.03       16.96     15.91 o 
 -12  19   5       71.70       37.95     23.69 o 
 -11  19   5       20.27       49.35     22.61 o 
 -10  19   5       15.92        6.88     17.94 o 
  -9  19   5       64.18       46.15     18.97 o 
  -8  19   5       40.01       39.56     17.44 o 
  -7  19   5       52.55       37.75     16.12 o 
  -6  19   5       42.70       46.03     14.11 o 
  -5  19   5       87.71       83.95     17.19 o 
  -4  19   5      885.21      998.19     72.99 o 
  -3  19   5       23.55       36.06     13.55 o 
  -2  19   5      986.87     1028.38     48.85 o 
  -1  19   5       28.92       20.92     12.68 o 
   0  19   5        1.13       -3.73     11.54 o 
   1  19   5      113.27      126.75     18.29 o 
   2  19   5      631.54      754.58     59.84 o 
   3  19   5      644.54      734.21     42.86 o 
   4  19   5       46.82       30.26     14.97 o 
   5  19   5        2.50        4.81     10.13 o 
   6  19   5      303.52      309.50     25.23 o 
   7  19   5      460.91      476.91     30.84 o 
   8  19   5      128.89       88.40     16.84 o 
   9  19   5      173.02      155.72     22.37 o 
  10  19   5       76.33       47.59     16.53 o 
  11  19   5       72.89       93.87     21.68 o 
 -10  20   5       83.02       95.61     27.50 o 
  -9  20   5       42.27       47.73     21.43 o 
  -8  20   5        2.13       -5.22     17.68 o 
  -7  20   5       77.81       37.12     22.56 o 
  -6  20   5        2.51       20.35     13.51 o 
  -5  20   5      150.69      146.67     20.91 o 
  -4  20   5      155.12      125.92     22.27 o 
  -3  20   5      193.47      213.55     26.63 o 
  -2  20   5      262.55      220.86     27.33 o 
  -1  20   5      843.98      900.76     47.96 o 
   0  20   5      590.74      537.64     39.06 o 
   1  20   5      171.17      171.69     24.77 o 
   2  20   5      625.90      660.43     42.98 o 
   3  20   5        1.23       10.60     12.31 o 
   4  20   5       19.19       28.87     16.11 o 
   5  20   5        6.20      -15.06     12.33 o 
   6  20   5     1061.28     1189.88     43.92 o 
   7  20   5      167.52      176.92     26.16 o 
   8  20   5       17.37       20.16     14.78 o 
   9  20   5        2.89        7.31     14.40 o 
  10  20   5      173.32      154.67     25.61 o 
  -8  21   5       58.22       16.38     23.04 o 
  -7  21   5        3.50       32.22     19.48 o 
  -6  21   5       26.36       35.50     19.53 o 
  -5  21   5       13.46       31.75     18.54 o 
  -4  21   5       11.95        9.68     16.63 o 
  -3  21   5      215.41      250.22     30.36 o 
  -2  21   5      243.77      228.34     28.30 o 
  -1  21   5        2.60        2.66     15.90 o 
   0  21   5       20.49       18.31     17.79 o 
   1  21   5        6.00       20.39     15.98 o 
   2  21   5       15.04        9.82     16.50 o 
   3  21   5        7.10        6.91     15.86 o 
   4  21   5       92.58       58.62     22.26 o 
   5  21   5       97.99      112.59     31.86 o 
   6  21   5      267.41      222.56     42.40 o 
   7  21   5        8.15       14.56     16.45 o 
   8  21   5       12.59        5.63     15.91 o 
  -6  22   5        1.86       24.35     19.84 o 
  -5  22   5      259.37      255.64     43.73 o 
  -4  22   5      121.85      112.00     43.03 o 
  -3  22   5       12.12      -27.19     21.44 o 
  -2  22   5       43.47       45.65     27.13 o 
  -1  22   5       11.12       31.16     24.67 o 
   0  22   5        0.08        9.03     24.46 o 
   1  22   5        2.68       21.69     35.71 o 
   2  22   5      365.92      452.82     78.95 o 
   3  22   5      281.40      273.45     67.41 o 
   4  22   5      113.52      156.86     51.39 o 
   5  22   5      114.83      135.26     36.06 o 
 -21   0   6      336.49      337.43     48.10 o 
 -20   0   6       10.94        7.51     17.61 o 
 -19   0   6      677.85      766.48     45.81 o 
 -18   0   6        1.41        0.12     12.27 o 
 -17   0   6      193.43      162.08     22.24 o 
 -16   0   6       21.61       13.64     12.45 o 
 -15   0   6        3.34       23.63     11.19 o 
 -14   0   6      398.97      404.96     36.99 o 
 -13   0   6     4755.54     4893.98     92.68 o 
 -12   0   6        1.02        2.39      7.65 o 
 -11   0   6      224.76      238.78     19.10 o 
 -10   0   6      478.73      453.48     18.20 o 
  -9   0   6     1517.27     1653.61     32.95 o 
  -8   0   6     3771.52     3720.32     59.62 o 
  -7   0   6     3228.15     3308.04     49.02 o 
  -6   0   6       41.70       40.48      6.98 o 
  -5   0   6     1343.81     1258.25     32.86 o 
  -4   0   6    10438.37    10571.00    159.83 o 
  -3   0   6     5502.63     5657.08    123.91 o 
  -2   0   6     3623.06     3768.58     78.74 o 
  -1   0   6     9574.35     9454.82    265.99 o 
   0   0   6     8103.44     7737.56    134.94 o 
   1   0   6    11179.04    11313.48    268.54 o 
   2   0   6     9500.16     9945.70    239.74 o 
   3   0   6       31.30       37.23      9.60 o 
   4   0   6    13673.24    13242.95    320.14 o 
   5   0   6     9643.09     9830.00    249.55 o 
   6   0   6      292.10      329.94     21.81 o 
   7   0   6      215.68      203.09     11.81 o 
   8   0   6        3.22        2.63      4.44 o 
   9   0   6       41.90       37.41      7.38 o 
  10   0   6      304.37      239.25     14.81 o 
  11   0   6     1108.27     1075.35     37.29 o 
  12   0   6      978.77      974.84     33.30 o 
  13   0   6       63.38       56.84     20.29 o 
  14   0   6      646.46      700.44     73.68 o 
  15   0   6      811.29      824.38     54.81 o 
  16   0   6      138.90      144.23     24.01 o 
  17   0   6      275.00      289.08     32.60 o 
  18   0   6      260.26      286.93     34.32 o 
  19   0   6      541.74      596.28     46.85 o 
  20   0   6     1149.63     1317.51    123.70 o 
  21   0   6       37.54       32.30     40.44 o 
 -21   1   6        3.57       11.05     14.61 o 
 -20   1   6      193.80      163.83     22.50 o 
 -19   1   6      155.81      177.67     17.96 o 
 -18   1   6       70.86       71.13     12.72 o 
 -17   1   6      588.72      545.50     27.50 o 
 -16   1   6       80.77       58.09     11.41 o 
 -15   1   6     2094.09     2217.73     46.65 o 
 -14   1   6       67.88       57.03     10.36 o 
 -13   1   6       15.26       20.52      7.36 o 
 -12   1   6      352.53      326.62     16.30 o 
 -11   1   6       52.84       36.33      5.90 o 
 -10   1   6      172.20      164.36      9.01 o 
  -9   1   6       14.21       11.20      4.17 o 
  -8   1   6     1301.63     1275.22     19.66 o 
  -7   1   6    22361.27    22545.63    178.84 o 
  -6   1   6      674.44      619.96     14.21 o 
  -5   1   6     4396.12     4408.46     52.51 o 
  -4   1   6       58.17       57.63      6.54 o 
  -3   1   6       42.56       21.82      4.53 o 
  -2   1   6      317.91      367.58     10.55 o 
  -1   1   6      690.44      764.41     17.97 o 
   0   1   6      853.37      863.79     37.71 o 
   1   1   6     5898.93     5904.08    154.09 o 
   2   1   6       41.81       55.35      6.67 o 
   3   1   6     4033.19     3971.67     77.65 o 
   4   1   6      821.71      727.32     30.60 o 
   5   1   6     2977.20     3099.44     50.60 o 
   6   1   6    10587.03    10674.65    103.73 o 
   7   1   6     1142.61     1190.57     20.70 o 
   8   1   6      432.00      436.42     11.40 o 
   9   1   6     2436.07     2424.11     31.06 o 
  10   1   6       18.43       21.12      4.70 o 
  11   1   6     2780.47     2753.30     36.06 o 
  12   1   6       30.55       28.20      5.91 o 
  13   1   6       88.41       78.07      9.24 o 
  14   1   6      715.42      671.77     27.00 o 
  15   1   6      943.17     1020.71     32.97 o 
  16   1   6      285.99      296.08     22.32 o 
  17   1   6       16.07       26.09     11.85 o 
  18   1   6      609.07      601.30     34.74 o 
  19   1   6        7.67       11.45     13.67 o 
  20   1   6        6.40       10.66     16.25 o 
  21   1   6       41.59       41.60     22.10 o 
 -21   2   6       38.06       27.23     16.38 o 
 -20   2   6      408.71      414.95     33.57 o 
 -19   2   6      468.58      455.40     30.87 o 
 -18   2   6        5.01       10.69      9.93 o 
 -17   2   6     1114.16     1231.95     37.36 o 
 -16   2   6     1496.86     1589.59     40.54 o 
 -15   2   6       35.18       42.76     10.27 o 
 -14   2   6        6.64        9.91      7.08 o 
 -13   2   6       78.10       60.28      9.33 o 
 -12   2   6      246.00      236.96     17.35 o 
 -11   2   6      943.66     1032.71     22.03 o 
 -10   2   6      407.47      390.29     13.08 o 
  -9   2   6       48.37       56.29      5.81 o 
  -8   2   6     1845.58     1944.22     25.29 o 
  -7   2   6       39.59       53.98      5.30 o 
  -6   2   6        2.46        6.79      3.38 o 
  -5   2   6     5114.74     5145.80     55.20 o 
  -4   2   6      295.80      303.69     14.93 o 
  -3   2   6      435.50      485.17     10.71 o 
  -2   2   6      164.11      135.98      8.05 o 
  -1   2   6     4480.16     4635.80     68.66 o 
   0   2   6     1905.13     1942.94     51.58 o 
   1   2   6     5020.89     5500.44    149.88 o 
   2   2   6     3932.74     3827.64    113.07 o 
   3   2   6      713.39      657.16     45.62 o 
   4   2   6      468.52      479.50     15.47 o 
   5   2   6     5279.09     5120.42     66.45 o 
   6   2   6     1478.79     1478.74     23.33 o 
   7   2   6     5449.90     5266.03     60.51 o 
   8   2   6      846.67      859.98     18.38 o 
   9   2   6     2365.67     2405.26     31.19 o 
  10   2   6      529.42      502.00     14.27 o 
  11   2   6      303.69      278.85     12.83 o 
  12   2   6     1029.63     1003.23     22.69 o 
  13   2   6     1399.74     1371.62     27.89 o 
  14   2   6      515.72      541.70     20.77 o 
  15   2   6      141.90      148.65     17.95 o 
  16   2   6      557.55      568.68     28.15 o 
  17   2   6       37.42       33.08     12.17 o 
  18   2   6      340.92      357.88     34.14 o 
  19   2   6        2.12        6.27     14.93 o 
  20   2   6      191.92      192.89     42.13 o 
  21   2   6      188.44      298.62     64.86 o 
 -21   3   6        1.24        1.04     16.43 o 
 -20   3   6       30.38       10.70     18.46 o 
 -19   3   6       64.11       69.78     15.96 o 
 -18   3   6      170.88      154.75     17.32 o 
 -17   3   6       27.21       20.10     10.32 o 
 -16   3   6      228.50      223.48     18.43 o 
 -15   3   6        0.08        3.36      7.31 o 
 -14   3   6      100.99       77.24     10.65 o 
 -13   3   6      103.18      101.65     10.15 o 
 -12   3   6       35.62       29.11      6.69 o 
 -11   3   6     1129.45     1159.23     24.89 o 
 -10   3   6      555.04      583.85     17.47 o 
  -9   3   6      102.31       96.81      7.39 o 
  -8   3   6      339.84      319.04     10.34 o 
  -7   3   6      186.82      169.17      7.97 o 
  -6   3   6      185.51      210.24      7.71 o 
  -5   3   6       29.17       56.01      6.74 o 
  -4   3   6       10.83       23.38      4.55 o 
  -3   3   6     1100.09     1112.42     21.60 o 
  -2   3   6      345.82      349.67      9.77 o 
  -1   3   6      321.31      337.84     11.52 o 
   0   3   6     2863.30     2895.91     58.24 o 
   1   3   6        8.11        3.13      5.61 o 
   2   3   6       90.45      146.59     20.86 o 
   3   3   6     3183.42     3539.66     66.89 o 
   4   3   6      788.63      792.10     18.51 o 
   5   3   6     1587.70     1729.82     26.76 o 
   6   3   6      376.74      430.56     12.91 o 
   7   3   6     3259.96     3158.66     46.31 o 
   8   3   6     3919.81     3610.02     44.37 o 
   9   3   6      217.67      221.68     10.32 o 
  10   3   6        5.87        5.52      4.18 o 
  11   3   6      354.05      341.78     15.85 o 
  12   3   6       11.20       19.16      5.79 o 
  13   3   6        0.01        4.85      5.14 o 
  14   3   6     1030.85     1026.65     25.39 o 
  15   3   6      714.71      738.46     25.07 o 
  16   3   6      240.84      271.97     26.05 o 
  17   3   6        5.62       -3.20     10.11 o 
  18   3   6      125.63       97.93     20.33 o 
  19   3   6       54.22       16.46     15.25 o 
  20   3   6        2.67       -7.83     16.78 o 
  21   3   6       26.37        2.16     18.08 o 
 -21   4   6      122.78       76.89     25.39 o 
 -20   4   6      573.25      592.65     83.44 o 
 -19   4   6      390.41      442.28     35.48 o 
 -18   4   6      242.06      292.24     27.25 o 
 -17   4   6      119.96       88.05     17.06 o 
 -16   4   6      815.77      822.93     29.55 o 
 -15   4   6     1432.19     1558.82     41.88 o 
 -14   4   6       65.52       56.85      9.03 o 
 -13   4   6      105.37      108.57     11.58 o 
 -12   4   6     3525.73     3619.32     49.74 o 
 -11   4   6      212.07      199.54     12.18 o 
 -10   4   6      358.30      293.44     13.35 o 
  -9   4   6      124.50      146.30     10.55 o 
  -8   4   6        1.47        1.22      3.87 o 
  -7   4   6      948.79      934.88     16.76 o 
  -6   4   6      186.52      177.01      9.75 o 
  -5   4   6      103.61      126.59      8.30 o 
  -4   4   6      622.73      642.29     16.62 o 
  -3   4   6     1624.36     1754.03     27.32 o 
  -2   4   6     1985.90     1870.28     29.54 o 
  -1   4   6      472.01      432.47     16.53 o 
   0   4   6     1700.20     1705.14     48.46 o 
   1   4   6      376.88      358.28     19.12 o 
   2   4   6       85.67       87.60     10.60 o 
   3   4   6    13757.71    14214.63    178.61 o 
   4   4   6      269.28      360.23     16.76 o 
   5   4   6     2579.11     2428.24     34.16 o 
   6   4   6     3200.73     3224.67     42.38 o 
   7   4   6     5630.87     5434.28     59.56 o 
   8   4   6     1127.38     1187.91     22.55 o 
   9   4   6      234.31      198.03     11.88 o 
  10   4   6       59.74       46.42      6.40 o 
  11   4   6       18.24       11.12      4.85 o 
  12   4   6      119.19      104.88      9.90 o 
  13   4   6     1083.93     1077.11     28.69 o 
  14   4   6       94.29      103.02     12.91 o 
  15   4   6      362.35      342.81     20.72 o 
  16   4   6        6.91        8.23      9.37 o 
  17   4   6      268.69      244.93     26.87 o 
  18   4   6       24.65        4.61     13.90 o 
  19   4   6      243.26      207.25     27.94 o 
  20   4   6        4.71        2.59     17.08 o 
 -21   5   6      452.47      470.21     47.31 o 
 -20   5   6       66.71       65.62     24.21 o 
 -19   5   6       13.01       13.46     15.22 o 
 -18   5   6     1042.15     1085.09     52.34 o 
 -17   5   6      597.65      609.63     46.02 o 
 -16   5   6       73.17       52.80     13.77 o 
 -15   5   6       94.10      100.35     12.39 o 
 -14   5   6     3869.71     3992.44     60.85 o 
 -13   5   6     2719.44     2747.13     50.52 o 
 -12   5   6       48.36       37.75      7.86 o 
 -11   5   6      175.49      164.13     20.38 o 
 -10   5   6     2880.79     2899.85     44.28 o 
  -9   5   6     1375.68     1362.77     27.43 o 
  -8   5   6      858.95      777.92     18.72 o 
  -7   5   6     1310.01     1425.77     24.76 o 
  -6   5   6    17457.43    16871.80    138.27 o 
  -5   5   6      732.17      767.81     15.94 o 
  -4   5   6      771.97      781.31     16.23 o 
  -3   5   6      195.70      236.88     10.16 o 
  -2   5   6      457.80      424.68     13.73 o 
  -1   5   6     1468.57     1458.62     25.29 o 
   0   5   6      510.94      529.02     17.43 o 
   1   5   6      130.42       85.11      8.50 o 
   2   5   6      431.96      460.30     18.16 o 
   3   5   6     3056.18     3220.65     45.83 o 
   4   5   6      863.10      764.43     19.79 o 
   5   5   6      647.87      583.58     15.07 o 
   6   5   6     6659.05     6403.67     66.79 o 
   7   5   6     2087.76     2005.74     30.82 o 
   8   5   6      877.20      726.44     18.29 o 
   9   5   6     1065.37     1050.88     26.15 o 
  10   5   6     2094.32     2112.28     37.82 o 
  11   5   6        0.06       -4.21      5.06 o 
  12   5   6     1492.29     1493.01     34.08 o 
  13   5   6        1.45        2.06      6.22 o 
  14   5   6      256.38      259.67     18.09 o 
  15   5   6      768.90      781.31     29.00 o 
  16   5   6      133.72      112.70     13.92 o 
  17   5   6      829.77      830.90     35.23 o 
  18   5   6      389.24      373.93     34.02 o 
  19   5   6      472.66      457.07     39.00 o 
  20   5   6       88.69      113.41     27.61 o 
 -20   6   6      199.79      187.89     33.72 o 
 -19   6   6      197.14      195.83     29.05 o 
 -18   6   6      278.85      270.91     26.93 o 
 -17   6   6      125.66      117.97     18.59 o 
 -16   6   6      265.27      272.54     20.32 o 
 -15   6   6       33.81       33.96     10.07 o 
 -14   6   6     3309.83     3479.72     76.22 o 
 -13   6   6      260.88      255.34     16.47 o 
 -12   6   6      583.78      556.52     21.18 o 
 -11   6   6       60.18       45.91      7.82 o 
 -10   6   6      154.57      150.39     11.56 o 
  -9   6   6       86.32       54.66      7.47 o 
  -8   6   6      134.57       73.13      7.43 o 
  -7   6   6      457.38      438.24     14.45 o 
  -6   6   6      440.45      403.48     13.24 o 
  -5   6   6      336.09      288.38     10.05 o 
  -4   6   6     2260.54     2150.19     36.08 o 
  -3   6   6      402.69      411.01     17.39 o 
  -2   6   6    28555.78    28339.66    238.45 o 
  -1   6   6     1440.28     1542.36     27.23 o 
   0   6   6      390.37      429.83     16.07 o 
   1   6   6     4950.62     4859.56     70.13 o 
   2   6   6     6845.00     6809.51     87.02 o 
   3   6   6      275.61      303.55     13.66 o 
   4   6   6     1431.12     1378.21     28.49 o 
   5   6   6      220.66      215.76     12.82 o 
   6   6   6     3197.71     3110.38     53.20 o 
   7   6   6        7.18        0.82      4.22 o 
   8   6   6      404.77      404.85     17.96 o 
   9   6   6      224.25      182.40     18.72 o 
  10   6   6      287.78      293.53     20.55 o 
  11   6   6     1256.20     1191.87     31.88 o 
  12   6   6       28.35       33.37      7.93 o 
  13   6   6      728.62      725.43     26.43 o 
  14   6   6      819.04      875.51     29.69 o 
  15   6   6      183.21      183.90     16.15 o 
  16   6   6       11.65        7.17      9.16 o 
  17   6   6       14.71       17.13     10.39 o 
  18   6   6      162.66      153.14     19.38 o 
  19   6   6      368.13      332.44     38.31 o 
  20   6   6      522.23      578.91     50.82 o 
 -20   7   6      100.71       78.12     40.21 o 
 -19   7   6      508.06      541.50     56.08 o 
 -18   7   6      517.16      570.79     36.80 o 
 -17   7   6       41.59       43.47     12.36 o 
 -16   7   6      209.56      205.05     19.86 o 
 -15   7   6      497.99      546.10     26.46 o 
 -14   7   6        3.80       -1.84      7.71 o 
 -13   7   6       11.09       31.48      8.04 o 
 -12   7   6      151.24      164.16     17.68 o 
 -11   7   6      107.93       86.36      9.89 o 
 -10   7   6     1035.33     1036.80     25.51 o 
  -9   7   6       86.30      122.31     10.33 o 
  -8   7   6      879.71      806.97     20.81 o 
  -7   7   6      934.36     1180.32     38.43 o 
  -6   7   6      374.11      327.11     12.45 o 
  -5   7   6     1203.58     1203.14     20.93 o 
  -4   7   6       28.79       25.61      4.53 o 
  -3   7   6     4238.24     4213.49     50.40 o 
  -2   7   6     1645.41     1618.39     26.36 o 
  -1   7   6     3448.21     3574.11     42.84 o 
   0   7   6     1316.56     1381.57     26.76 o 
   1   7   6      164.11      205.06     10.17 o 
   2   7   6      445.77      417.79     16.60 o 
   3   7   6     1015.22     1163.37     35.31 o 
   4   7   6      402.89      336.56     16.73 o 
   5   7   6      419.69      380.20     17.89 o 
   6   7   6     1452.80     1292.06     41.78 o 
   7   7   6     2507.18     2335.02     39.20 o 
   8   7   6      199.99      219.60     13.58 o 
   9   7   6      479.31      474.37     19.11 o 
  10   7   6       19.41        9.42      6.15 o 
  11   7   6     1354.36     1341.94     34.72 o 
  12   7   6       12.21        8.54      6.66 o 
  13   7   6       61.54       52.17     10.01 o 
  14   7   6      219.69      182.49     16.14 o 
  15   7   6      881.49      879.77     31.92 o 
  16   7   6       83.37       76.30     13.31 o 
  17   7   6      439.85      443.87     28.16 o 
  18   7   6      107.98       57.33     13.65 o 
  19   7   6       40.14       20.23     18.78 o 
  20   7   6       12.41       20.12     19.25 o 
 -20   8   6       84.53       94.57     26.89 o 
 -19   8   6      419.40      387.60     42.19 o 
 -18   8   6       18.77       23.09     13.00 o 
 -17   8   6        4.14        5.58     10.98 o 
 -16   8   6       38.44       18.20     11.16 o 
 -15   8   6        8.64       10.09      9.11 o 
 -14   8   6        4.16        6.71      7.60 o 
 -13   8   6      320.74      304.71     19.76 o 
 -12   8   6       51.95       35.41      7.78 o 
 -11   8   6        0.27        1.51      5.33 o 
 -10   8   6      298.34      317.56     16.30 o 
  -9   8   6       48.56       48.42      7.56 o 
  -8   8   6      245.48      238.05     13.39 o 
  -7   8   6      674.34      733.21     19.96 o 
  -6   8   6     1785.14     1685.98     28.50 o 
  -5   8   6        0.00        7.14      4.01 o 
  -4   8   6       36.57       43.69      5.31 o 
  -3   8   6      154.63      141.07     10.80 o 
  -2   8   6     9299.48     9311.05     92.65 o 
  -1   8   6     3488.90     3415.76     53.28 o 
   0   8   6      314.09      373.56     15.85 o 
   1   8   6      317.95      328.21     12.12 o 
   2   8   6     3875.78     3918.49     48.45 o 
   3   8   6     1265.53     1258.06     36.58 o 
   4   8   6        0.15        1.05      3.95 o 
   5   8   6       14.92       44.30     18.68 o 
   6   8   6       76.08       83.75     10.60 o 
   7   8   6     1652.04     1599.11     32.23 o 
   8   8   6      823.59      785.48     25.15 o 
   9   8   6      325.57      323.11     18.22 o 
  10   8   6      113.69      137.30     13.54 o 
  11   8   6      266.81      230.09     17.61 o 
  12   8   6       93.46      101.24     16.47 o 
  13   8   6      144.77      144.39     14.45 o 
  14   8   6      176.19      169.63     15.63 o 
  15   8   6       92.82       89.71     13.56 o 
  16   8   6      377.08      380.94     24.61 o 
  17   8   6       51.52       46.87     12.65 o 
  18   8   6      148.03      148.01     20.47 o 
  19   8   6       64.11       56.76     15.56 o 
 -19   9   6       22.95       22.56     17.77 o 
 -18   9   6      313.68      247.93     24.69 o 
 -17   9   6       42.11       53.36     14.62 o 
 -16   9   6       18.18       16.18     10.95 o 
 -15   9   6      202.43      202.10     19.65 o 
 -14   9   6       39.01       51.62     11.41 o 
 -13   9   6     1145.40     1197.96     34.53 o 
 -12   9   6      573.87      594.05     25.38 o 
 -11   9   6     1192.84     1188.52     30.48 o 
 -10   9   6       16.80       17.11      6.25 o 
  -9   9   6      572.88      566.49     20.41 o 
  -8   9   6     1276.86     1248.34     27.59 o 
  -7   9   6      294.86      295.31     14.45 o 
  -6   9   6       46.89       52.24      6.69 o 
  -5   9   6       11.18       10.02      4.26 o 
  -4   9   6     1410.45     1375.57     38.07 o 
  -3   9   6      172.47      201.00     11.86 o 
  -2   9   6      427.08      427.87     19.51 o 
  -1   9   6      794.97      799.28     20.71 o 
   0   9   6     1628.01     1557.56     25.33 o 
   1   9   6      184.37      179.49      9.65 o 
   2   9   6      279.28      289.34     13.94 o 
   3   9   6       40.08       46.15      7.63 o 
   4   9   6      239.86      205.04     12.70 o 
   5   9   6      748.44      588.84     23.96 o 
   6   9   6       27.08       25.12      6.97 o 
   7   9   6     1287.29     1314.70     29.83 o 
   8   9   6      164.39      168.48     13.52 o 
   9   9   6     2150.52     2178.68     47.93 o 
  10   9   6      793.68      807.60     31.29 o 
  11   9   6     2334.94     2404.16     70.38 o 
  12   9   6      200.61      207.43     18.28 o 
  13   9   6     1620.17     1643.89     40.06 o 
  14   9   6        4.49       11.24      8.69 o 
  15   9   6      864.02      896.67     33.66 o 
  16   9   6      101.49       81.31     14.52 o 
  17   9   6      270.63      257.96     26.90 o 
  18   9   6       11.64        3.91     11.69 o 
  19   9   6       29.39       16.11     13.32 o 
 -19  10   6      595.92      688.10     46.05 o 
 -18  10   6      182.03      187.69     27.07 o 
 -17  10   6        6.34       10.06     12.34 o 
 -16  10   6       13.87       -4.10     10.10 o 
 -15  10   6      437.95      497.40     29.45 o 
 -14  10   6       11.07       16.62     10.51 o 
 -13  10   6      645.31      681.44     28.74 o 
 -12  10   6      545.13      523.78     36.25 o 
 -11  10   6      234.51      265.58     20.76 o 
 -10  10   6        1.33        9.82      6.33 o 
  -9  10   6      301.17      277.73     15.84 o 
  -8  10   6       97.84       88.07     10.46 o 
  -7  10   6      869.86      901.20     24.79 o 
  -6  10   6       87.84       62.79      7.19 o 
  -5  10   6      105.40       71.55      8.02 o 
  -4  10   6      821.28      795.05     21.83 o 
  -3  10   6      959.83      945.15     33.62 o 
  -2  10   6     2947.31     2805.22     45.65 o 
  -1  10   6     4020.20     3876.81     49.99 o 
   0  10   6       98.40      103.39      8.76 o 
   1  10   6     2309.09     2279.64     33.51 o 
   2  10   6      468.09      431.39     14.72 o 
   3  10   6     4769.51     4719.63     58.00 o 
   4  10   6     2474.59     2343.22     40.96 o 
   5  10   6      155.14      177.94     12.85 o 
   6  10   6      733.18      716.10     25.24 o 
   7  10   6     2703.71     2739.15     48.02 o 
   8  10   6        0.28       -3.38      7.00 o 
   9  10   6      148.93      127.74     12.41 o 
  10  10   6       31.45       19.35      7.21 o 
  11  10   6      191.50      159.82     15.55 o 
  12  10   6       13.16        8.19      8.36 o 
  13  10   6      210.12      174.17     17.40 o 
  14  10   6       16.71        1.73      8.16 o 
  15  10   6       94.23       98.67     14.58 o 
  16  10   6        2.93        7.57     10.05 o 
  17  10   6       41.87       21.47     11.59 o 
  18  10   6        3.37        2.60     11.98 o 
  19  10   6      364.65      394.78     30.12 o 
 -18  11   6      314.77      324.74     38.91 o 
 -17  11   6       16.80       14.52     13.43 o 
 -16  11   6       96.10       77.49     16.33 o 
 -15  11   6      238.64      225.33     21.70 o 
 -14  11   6      353.95      348.29     24.77 o 
 -13  11   6       32.61       13.60      9.42 o 
 -12  11   6      743.57      786.55     42.83 o 
 -11  11   6      800.01      810.55     31.29 o 
 -10  11   6      108.08      116.78     13.47 o 
  -9  11   6      123.36       90.97     11.25 o 
  -8  11   6     1422.31     1473.32     31.99 o 
  -7  11   6     1915.58     1969.40     36.06 o 
  -6  11   6     9091.22     9063.19     99.67 o 
  -5  11   6     1220.53     1254.68     34.25 o 
  -4  11   6     1733.92     1687.50     35.45 o 
  -3  11   6      626.26      625.55     21.89 o 
  -2  11   6      399.31      375.40     17.56 o 
  -1  11   6        7.22        8.54      4.46 o 
   0  11   6        3.17        3.58      4.55 o 
   1  11   6        4.93        6.98      4.65 o 
   2  11   6      297.37      263.75     13.77 o 
   3  11   6        1.52        0.91      4.33 o 
   4  11   6       10.42        6.10      5.19 o 
   5  11   6     2129.28     2090.03     40.29 o 
   6  11   6     1899.68     1872.36     38.61 o 
   7  11   6     1572.21     1574.15     38.57 o 
   8  11   6     1383.84     1368.80     34.24 o 
   9  11   6      896.79      927.08     29.08 o 
  10  11   6       10.17        6.00      7.41 o 
  11  11   6       32.14       40.84      9.42 o 
  12  11   6      355.54      392.24     23.24 o 
  13  11   6      953.31      997.18     34.48 o 
  14  11   6      515.54      485.86     35.68 o 
  15  11   6      427.99      473.10     35.38 o 
  16  11   6       85.34       83.58     15.16 o 
  17  11   6        0.75       11.35     12.01 o 
  18  11   6      180.36      147.91     19.88 o 
 -18  12   6        2.19      -10.90     15.52 o 
 -17  12   6        6.06       26.08     16.08 o 
 -16  12   6      184.47      152.61     23.48 o 
 -15  12   6       37.19       49.45     13.27 o 
 -14  12   6      349.98      396.88     47.69 o 
 -13  12   6       40.37       27.37     10.75 o 
 -12  12   6        7.38        7.59      8.92 o 
 -11  12   6       20.67       18.21      8.92 o 
 -10  12   6       18.20       18.75      7.63 o 
  -9  12   6       55.93       51.65      9.90 o 
  -8  12   6     1439.69     1460.72     59.63 o 
  -7  12   6      245.80      241.81     21.56 o 
  -6  12   6      104.90      117.59     13.41 o 
  -5  12   6       55.03       53.02      8.60 o 
  -4  12   6      792.22      814.39     31.96 o 
  -3  12   6        0.57        3.37      5.44 o 
  -2  12   6     2038.92     1965.84     41.22 o 
  -1  12   6      384.56      431.53     20.92 o 
   0  12   6      567.77      563.65     19.14 o 
   1  12   6     1161.46     1102.46     25.55 o 
   2  12   6        2.39        1.67      4.79 o 
   3  12   6      508.11      475.47     21.79 o 
   4  12   6       72.69       57.10      9.75 o 
   5  12   6      659.53      658.57     27.36 o 
   6  12   6      146.71      140.51     13.00 o 
   7  12   6      156.93      158.83     15.72 o 
   8  12   6      951.52      923.02     29.13 o 
   9  12   6      361.78      356.23     22.22 o 
  10  12   6     1392.63     1466.42     38.41 o 
  11  12   6      351.06      319.74     33.17 o 
  12  12   6        3.87        4.97     11.65 o 
  13  12   6      558.68      635.86     42.59 o 
  14  12   6      108.11       95.85     16.67 o 
  15  12   6       32.83       32.36     11.92 o 
  16  12   6        9.16        4.32     11.69 o 
  17  12   6       16.62        6.23     11.99 o 
  18  12   6       63.84       67.21     17.07 o 
 -17  13   6       45.66       28.08     17.86 o 
 -16  13   6      420.85      496.36     61.97 o 
 -15  13   6       73.75       47.60     16.48 o 
 -14  13   6      117.09      121.41     19.03 o 
 -13  13   6      192.23      203.82     23.93 o 
 -12  13   6       74.05       81.01     16.32 o 
 -11  13   6      772.15      827.90     44.48 o 
 -10  13   6      613.75      645.35     31.21 o 
  -9  13   6       21.39        8.59     10.59 o 
  -8  13   6     4328.44     4351.94     92.22 o 
  -7  13   6      966.95      955.41     34.01 o 
  -6  13   6      391.44      413.19     21.20 o 
  -5  13   6      301.47      305.15     21.94 o 
  -4  13   6     1232.18     1243.49     47.93 o 
  -3  13   6      732.58      724.66     43.88 o 
  -2  13   6      558.21      609.68     23.58 o 
  -1  13   6      763.60      723.40     25.19 o 
   0  13   6      779.30      763.78     22.37 o 
   1  13   6      181.32      159.08     12.00 o 
   2  13   6      166.22      153.77     13.53 o 
   3  13   6     2248.17     2226.66     46.36 o 
   4  13   6      486.35      508.23     23.88 o 
   5  13   6       77.00       95.61     12.25 o 
   6  13   6      183.02      152.16     14.04 o 
   7  13   6       73.15       51.75      9.82 o 
   8  13   6       66.92       59.56     10.52 o 
   9  13   6     2142.33     2163.43     47.47 o 
  10  13   6        2.74       16.05      8.51 o 
  11  13   6      438.64      418.14     29.34 o 
  12  13   6        8.23       10.87     10.89 o 
  13  13   6      365.26      390.62     30.63 o 
  14  13   6      553.36      530.78     32.02 o 
  15  13   6      128.83      111.29     18.59 o 
  16  13   6        0.03       -6.32     11.48 o 
  17  13   6      109.66      139.46     22.25 o 
 -17  14   6       19.48       30.71     25.86 o 
 -16  14   6      314.97      135.68     61.37 o 
 -15  14   6       93.46      116.26     27.29 o 
 -14  14   6      171.92      120.89     23.44 o 
 -13  14   6      160.27      152.07     23.97 o 
 -12  14   6        2.74       -5.59     12.36 o 
 -11  14   6      390.29      356.81     38.05 o 
 -10  14   6       80.79       75.87     17.25 o 
  -9  14   6       26.34       16.53     12.22 o 
  -8  14   6     1105.13     1109.88     41.15 o 
  -7  14   6       33.20       25.00      9.28 o 
  -6  14   6      809.02      816.73     32.26 o 
  -5  14   6       14.93       10.64      6.78 o 
  -4  14   6      228.95      250.10     21.24 o 
  -3  14   6        7.42        9.43      6.58 o 
  -2  14   6       29.08       19.27      7.47 o 
  -1  14   6      446.39      470.67     21.89 o 
   0  14   6      957.16     1041.45     37.62 o 
   1  14   6      127.91      106.98     10.66 o 
   2  14   6     1213.32     1238.75     32.19 o 
   3  14   6       78.31       84.86     11.70 o 
   4  14   6      587.92      631.48     31.11 o 
   5  14   6      431.21      434.75     24.05 o 
   6  14   6       28.08       25.88      8.91 o 
   7  14   6        8.54       14.22      8.53 o 
   8  14   6        4.24       11.66      7.83 o 
   9  14   6      157.56      177.60     16.96 o 
  10  14   6        1.36       -0.75      7.80 o 
  11  14   6       53.73       27.34     10.78 o 
  12  14   6       93.87       48.63     14.28 o 
  13  14   6        6.76       14.12     12.20 o 
  14  14   6      127.13      136.46     20.89 o 
  15  14   6       94.58       57.30     17.10 o 
  16  14   6       41.55       46.52     16.11 o 
 -16  15   6        1.94       13.77     21.08 o 
 -15  15   6       46.72       17.13     20.28 o 
 -14  15   6      272.90      210.49     29.18 o 
 -13  15   6      159.38      146.96     23.92 o 
 -12  15   6      303.52      258.29     29.63 o 
 -11  15   6       70.72       62.19     23.04 o 
 -10  15   6      147.67      161.38     24.06 o 
  -9  15   6        4.62       -7.53     11.07 o 
  -8  15   6      215.49      194.10     25.07 o 
  -7  15   6      886.21      929.76     36.13 o 
  -6  15   6      261.64      301.46     22.44 o 
  -5  15   6       73.21       82.18     14.44 o 
  -4  15   6     2142.15     2122.35     45.92 o 
  -3  15   6      108.67      103.78     21.23 o 
  -2  15   6      164.24      154.89     14.44 o 
  -1  15   6      421.57      470.04     22.88 o 
   0  15   6       84.67       60.19     11.09 o 
   1  15   6        2.38        2.39      7.74 o 
   2  15   6      145.64      178.62     15.71 o 
   3  15   6      432.93      437.98     23.90 o 
   4  15   6      837.02      821.90     31.66 o 
   5  15   6       12.91       10.44      8.21 o 
   6  15   6      412.93      394.47     24.67 o 
   7  15   6      242.12      239.89     26.26 o 
   8  15   6      497.58      518.73     28.85 o 
   9  15   6      512.67      521.61     29.47 o 
  10  15   6      305.83      274.43     23.00 o 
  11  15   6     1731.06     1740.88     85.16 o 
  12  15   6      105.04       61.14     20.73 o 
  13  15   6      452.91      409.78     32.05 o 
  14  15   6      270.65      330.42     37.07 o 
  15  15   6       62.70       22.83     15.24 o 
 -15  16   6        6.60       22.91     21.48 o 
 -14  16   6      918.98     1039.83     71.92 o 
 -13  16   6      747.31      808.91     67.49 o 
 -12  16   6        1.03       -0.67     14.47 o 
 -11  16   6       39.63       38.32     17.22 o 
 -10  16   6        9.12       11.45     13.33 o 
  -9  16   6        0.63       -5.05     12.09 o 
  -8  16   6       42.81       15.16     13.58 o 
  -7  16   6      120.11      117.78     17.15 o 
  -6  16   6      135.50       95.31     15.78 o 
  -5  16   6     1533.45     1493.20     57.29 o 
  -4  16   6      341.37      352.03     32.28 o 
  -3  16   6       48.42       42.88      9.82 o 
  -2  16   6      595.12      615.41     26.73 o 
  -1  16   6        3.88        0.48      7.00 o 
   0  16   6      302.25      318.74     22.82 o 
   1  16   6       12.95        3.41      8.66 o 
   2  16   6     2577.09     2717.79     52.68 o 
   3  16   6        6.57        7.03      8.82 o 
   4  16   6      644.27      743.58     31.48 o 
   5  16   6       19.43       13.21      9.28 o 
   6  16   6      113.12      101.43     15.64 o 
   7  16   6     1015.20     1016.20     37.86 o 
   8  16   6      533.99      498.83     29.18 o 
   9  16   6       79.87       33.70     11.91 o 
  10  16   6       56.46       64.24     13.44 o 
  11  16   6        3.61       -1.65     10.36 o 
  12  16   6      755.97      786.94     55.03 o 
  13  16   6       52.40       18.40     15.28 o 
  14  16   6      679.07      661.20     45.99 o 
  15  16   6       12.76        4.78     14.92 o 
 -14  17   6        9.89        0.81     18.89 o 
 -13  17   6      163.31      118.30     26.83 o 
 -12  17   6      148.02      127.54     27.93 o 
 -11  17   6        1.24        3.50     13.75 o 
 -10  17   6      495.39      561.77     40.42 o 
  -9  17   6       59.49       36.03     15.93 o 
  -8  17   6      336.40      333.18     49.97 o 
  -7  17   6      382.14      366.42     28.60 o 
  -6  17   6     1704.10     1871.61     54.90 o 
  -5  17   6      120.58      134.63     19.43 o 
  -4  17   6      126.68      111.00     23.39 o 
  -3  17   6      530.35      499.87     30.35 o 
  -2  17   6      329.82      340.57     23.49 o 
  -1  17   6       95.94       81.65     13.81 o 
   0  17   6      106.88       88.54     17.98 o 
   1  17   6        1.91        4.97      9.69 o 
   2  17   6      161.12      162.79     19.87 o 
   3  17   6       96.65       91.93     14.21 o 
   4  17   6      235.05      277.11     26.66 o 
   5  17   6     1457.52     1571.64     44.72 o 
   6  17   6      475.87      518.79     29.72 o 
   7  17   6        0.15       -4.30      8.84 o 
   8  17   6      204.24      185.14     19.67 o 
   9  17   6       92.90       88.54     16.25 o 
  10  17   6       30.05       48.72     13.53 o 
  11  17   6       48.82       30.12     14.10 o 
  12  17   6       55.49       37.63     16.89 o 
  13  17   6      171.68      130.54     23.89 o 
 -13  18   6      123.36      131.47     33.43 o 
 -12  18   6       46.03       16.61     19.54 o 
 -11  18   6      290.48      311.06     39.27 o 
 -10  18   6       76.87       35.85     16.00 o 
  -9  18   6      190.66      146.06     28.51 o 
  -8  18   6      167.41      142.85     23.08 o 
  -7  18   6      186.60      143.54     31.74 o 
  -6  18   6       52.80       36.18     13.77 o 
  -5  18   6      200.19      215.15     23.20 o 
  -4  18   6      170.50      154.89     19.87 o 
  -3  18   6        3.41        8.85     11.07 o 
  -2  18   6      198.70      203.56     21.61 o 
  -1  18   6     1716.84     1888.13     86.13 o 
   0  18   6       11.92        6.20     10.24 o 
   1  18   6        0.00        7.67     10.09 o 
   2  18   6       13.53        4.51     11.12 o 
   3  18   6       64.49       63.86     32.21 o 
   4  18   6      184.02      217.54     20.87 o 
   5  18   6       40.33        8.45      9.87 o 
   6  18   6      218.85      235.59     21.97 o 
   7  18   6      730.26      762.08     36.02 o 
   8  18   6      499.46      521.89     31.55 o 
   9  18   6       35.18       49.53     13.67 o 
  10  18   6      403.88      466.52     47.59 o 
  11  18   6       11.66        3.13     14.36 o 
  12  18   6        4.85       23.57     20.21 o 
 -11  19   6        0.03        1.59     17.74 o 
 -10  19   6      420.87      466.18     39.23 o 
  -9  19   6       55.52       31.11     19.32 o 
  -8  19   6       13.43       23.23     23.06 o 
  -7  19   6       58.23       37.04     16.89 o 
  -6  19   6      780.12      869.19     42.34 o 
  -5  19   6      309.68      320.16     35.78 o 
  -4  19   6       48.41       14.93     12.94 o 
  -3  19   6     1270.09     1326.08     46.95 o 
  -2  19   6      232.58      219.96     26.58 o 
  -1  19   6      434.97      385.85     34.00 o 
   0  19   6       34.27       23.34     12.69 o 
   1  19   6       81.71       87.37     17.18 o 
   2  19   6      543.99      583.30     45.03 o 
   3  19   6      119.79      146.32     22.72 o 
   4  19   6      257.55      236.12     27.49 o 
   5  19   6      233.12      190.08     20.17 o 
   6  19   6        7.27       -5.32     10.43 o 
   7  19   6       26.50       19.97     12.82 o 
   8  19   6       74.01       38.01     14.16 o 
   9  19   6        3.11        5.56     13.51 o 
  10  19   6      196.74      175.93     24.17 o 
  11  19   6      159.09      166.54     27.20 o 
 -10  20   6       18.44       23.05     20.64 o 
  -9  20   6       77.65      110.25     27.13 o 
  -8  20   6       45.13       24.64     18.47 o 
  -7  20   6       15.21       18.70     18.00 o 
  -6  20   6        2.32       -2.41     12.74 o 
  -5  20   6      117.26      129.88     23.22 o 
  -4  20   6       69.05       53.05     16.00 o 
  -3  20   6       29.53       38.01     16.37 o 
  -2  20   6      125.61      156.99     23.66 o 
  -1  20   6        2.83       16.72     14.30 o 
   0  20   6        7.41        5.70     13.07 o 
   1  20   6        0.01        2.82     13.76 o 
   2  20   6        2.22       18.22     12.66 o 
   3  20   6      515.16      523.73     68.14 o 
   4  20   6       15.41       -0.90     16.90 o 
   5  20   6      164.01      181.08     26.67 o 
   6  20   6       21.83       43.12     15.10 o 
   7  20   6       20.06       18.31     14.28 o 
   8  20   6       20.74       15.77     14.66 o 
   9  20   6       86.15      125.30     21.14 o 
  -8  21   6        4.24       26.69     20.33 o 
  -7  21   6       22.62        7.79     19.18 o 
  -6  21   6       76.46       71.33     26.16 o 
  -5  21   6      422.64      434.92     48.16 o 
  -4  21   6       96.03       95.40     30.97 o 
  -3  21   6       35.90       31.06     35.12 o 
  -2  21   6        2.47       11.69     18.28 o 
  -1  21   6      566.30      598.07     60.59 o 
   0  21   6        1.09       -5.16     16.93 o 
   1  21   6      244.97      228.49     33.70 o 
   2  21   6       44.35       33.63     24.54 o 
   3  21   6       34.61       34.28     18.92 o 
   4  21   6        4.47       -8.92     16.62 o 
   5  21   6      268.15      275.83     36.87 o 
   6  21   6       11.42       12.01     19.36 o 
   7  21   6      298.90      339.41     30.58 o 
  -5  22   6       95.27      103.75     52.80 o 
  -4  22   6       33.99       38.35     28.13 o 
  -3  22   6      412.04      442.64     56.45 o 
  -2  22   6      243.28      315.85     59.50 o 
  -1  22   6       51.49       55.66     29.19 o 
   0  22   6       19.88       23.68     25.72 o 
   1  22   6      307.70      327.35     49.51 o 
   2  22   6      184.81      221.11     42.34 o 
   3  22   6       37.47      -16.54     22.32 o 
   4  22   6       63.23       43.22     28.98 o 
 -21   1   7       36.40       13.09     18.93 o 
 -20   1   7        0.91       17.93     12.37 o 
 -19   1   7       21.19       22.82     11.44 o 
 -18   1   7      743.47      796.58     35.04 o 
 -17   1   7        2.93       15.12      9.07 o 
 -16   1   7      103.95      101.15     12.57 o 
 -15   1   7      160.07      164.74     15.48 o 
 -14   1   7       35.07       39.24      9.88 o 
 -13   1   7      189.00      159.94     14.50 o 
 -12   1   7      913.17      906.72     26.44 o 
 -11   1   7      583.89      567.04     17.19 o 
 -10   1   7      457.20      423.89     13.77 o 
  -9   1   7     2763.87     2699.30     30.89 o 
  -8   1   7      112.67      129.22      7.42 o 
  -7   1   7    17325.29    17364.69    128.51 o 
  -6   1   7      862.28      953.16     15.92 o 
  -5   1   7     1483.55     1464.49     28.75 o 
  -4   1   7      203.97      175.04      8.56 o 
  -3   1   7      700.04      674.98     19.07 o 
  -2   1   7      376.26      334.85     11.21 o 
  -1   1   7     2354.20     2401.91     33.59 o 
   0   1   7       89.43       94.47      6.61 o 
   1   1   7      651.10      665.08     21.92 o 
   2   1   7     1756.37     1697.65     43.48 o 
   3   1   7      548.63      547.14     17.95 o 
   4   1   7      598.86      518.21     16.64 o 
   5   1   7    10802.70    10610.05    111.76 o 
   6   1   7       11.95       10.66      4.17 o 
   7   1   7      497.81      522.14     13.74 o 
   8   1   7       65.93       71.01      6.89 o 
   9   1   7     1860.34     1821.89     28.09 o 
  10   1   7        5.37       13.02      4.48 o 
  11   1   7       28.19       19.77      5.49 o 
  12   1   7      205.53      202.34     14.41 o 
  13   1   7     1901.59     1990.08     44.31 o 
  14   1   7       24.19       29.65      8.26 o 
  15   1   7      242.03      241.80     18.93 o 
  16   1   7      906.28     1034.45     39.11 o 
  17   1   7       85.36       49.95     16.61 o 
  18   1   7       46.68       40.72     18.10 o 
  19   1   7       24.82       35.16     19.02 o 
  20   1   7      158.23      129.99     29.08 o 
 -21   2   7      167.25      144.79     25.46 o 
 -20   2   7       19.08       23.28     16.82 o 
 -19   2   7        6.85        9.52     11.53 o 
 -18   2   7      489.22      513.68     35.80 o 
 -17   2   7       10.75       15.77     10.22 o 
 -16   2   7       16.84       19.77      9.74 o 
 -15   2   7        0.03        5.75      8.16 o 
 -14   2   7        0.08       10.81      8.12 o 
 -13   2   7     1936.28     1985.12     46.06 o 
 -12   2   7      162.17      166.79     11.92 o 
 -11   2   7      862.40      895.99     21.59 o 
 -10   2   7      520.68      493.73     17.28 o 
  -9   2   7       42.80       41.30      6.04 o 
  -8   2   7      570.91      566.07     18.93 o 
  -7   2   7     1662.30     1734.31     24.36 o 
  -6   2   7     8790.91     8861.92     75.31 o 
  -5   2   7     7359.50     7412.81     73.42 o 
  -4   2   7     1785.42     1830.62     29.35 o 
  -3   2   7     1136.17     1156.48     26.19 o 
  -2   2   7     2161.34     2244.22     33.42 o 
  -1   2   7        0.15       10.37      3.55 o 
   0   2   7       62.09       60.72     10.47 o 
   1   2   7     3606.22     3480.34     78.91 o 
   2   2   7      381.98      396.53     25.76 o 
   3   2   7      486.29      449.93     14.24 o 
   4   2   7     2138.52     2237.89     36.34 o 
   5   2   7     5527.03     5740.45     62.65 o 
   6   2   7     4060.24     4114.62     46.72 o 
   7   2   7     1076.02     1056.87     20.37 o 
   8   2   7       14.22       10.17      4.03 o 
   9   2   7       73.48       78.02      6.74 o 
  10   2   7     1523.09     1541.05     31.60 o 
  11   2   7       76.85       72.10      7.85 o 
  12   2   7       53.90       37.70      6.71 o 
  13   2   7      116.68      106.18     10.65 o 
  14   2   7        0.89        3.15      7.05 o 
  15   2   7       93.00       64.64     22.00 o 
  16   2   7     1185.68     1201.10     61.43 o 
  17   2   7      120.90       90.52     33.52 o 
  18   2   7      213.59      180.38     26.15 o 
  19   2   7      108.08      100.12     22.22 o 
  20   2   7        2.29       -7.21     15.68 o 
 -21   3   7        0.10       -9.89     15.42 o 
 -20   3   7      192.11      171.54     27.05 o 
 -19   3   7     1093.28     1206.71     51.13 o 
 -18   3   7      854.11      841.94     37.94 o 
 -17   3   7      412.03      441.53     41.93 o 
 -16   3   7      769.10      882.59     35.64 o 
 -15   3   7       66.82       60.26     11.88 o 
 -14   3   7     1524.62     1585.16     35.58 o 
 -13   3   7      823.49      876.22     24.12 o 
 -12   3   7     2095.22     2245.11     37.33 o 
 -11   3   7     3675.71     3774.56     49.55 o 
 -10   3   7     4255.07     4280.25     50.23 o 
  -9   3   7      186.09      209.39     10.78 o 
  -8   3   7     5472.69     5526.86     68.28 o 
  -7   3   7      337.04      284.16     12.34 o 
  -6   3   7       13.96       10.68      3.13 o 
  -5   3   7     1601.12     1523.12     23.61 o 
  -4   3   7     5107.05     5103.37     58.90 o 
  -3   3   7     1604.06     1699.29     26.59 o 
  -2   3   7      223.60      268.99     17.69 o 
  -1   3   7     3908.56     3867.77     63.19 o 
   0   3   7      449.68      422.56     19.87 o 
   1   3   7     3094.07     3133.94     75.68 o 
   2   3   7     4991.11     5148.94     89.23 o 
   3   3   7     4934.51     4840.84     65.85 o 
   4   3   7     2261.51     2230.24     33.32 o 
   5   3   7      570.74      564.86     17.93 o 
   6   3   7     4196.25     3961.65     46.08 o 
   7   3   7      596.94      585.96     15.16 o 
   8   3   7       44.43       87.96     11.32 o 
   9   3   7     2391.50     2594.31     37.64 o 
  10   3   7     2216.22     2083.53     36.38 o 
  11   3   7       96.77       81.70      8.86 o 
  12   3   7     1276.42     1314.06     31.48 o 
  13   3   7       80.88       80.14     10.23 o 
  14   3   7     8179.45     8659.33    114.48 o 
  15   3   7      981.24      986.02     33.56 o 
  16   3   7      485.99      470.41     34.03 o 
  17   3   7      232.67      288.84     36.99 o 
  18   3   7       97.34       95.16     21.47 o 
  19   3   7       34.26       30.35     16.97 o 
  20   3   7       55.41       32.80     19.23 o 
 -21   4   7       12.41       -4.65     16.02 o 
 -20   4   7       13.10       28.87     16.74 o 
 -19   4   7      128.09       92.94     19.91 o 
 -18   4   7       71.24       60.88     16.29 o 
 -17   4   7      141.02      132.71     17.90 o 
 -16   4   7       48.93       15.04     10.33 o 
 -15   4   7       24.08       13.63      8.80 o 
 -14   4   7      185.66      210.78     15.84 o 
 -13   4   7     1776.19     1897.37     41.11 o 
 -12   4   7      186.66      211.98     14.46 o 
 -11   4   7     1897.83     1885.34     35.45 o 
 -10   4   7      104.43      113.36     10.25 o 
  -9   4   7      312.48      318.91     13.80 o 
  -8   4   7       53.48       55.75      6.90 o 
  -7   4   7      623.57      542.24     15.62 o 
  -6   4   7      127.24      148.01      8.36 o 
  -5   4   7     5731.17     5447.87     60.92 o 
  -4   4   7      805.03      837.11     17.71 o 
  -3   4   7        1.94        7.94      3.20 o 
  -2   4   7      148.63      171.70      7.59 o 
  -1   4   7     4389.00     4174.90     61.52 o 
   0   4   7      345.70      344.99     15.49 o 
   1   4   7     5077.83     5355.31     80.16 o 
   2   4   7     1650.69     1630.57     32.02 o 
   3   4   7     7999.55     7464.76     94.10 o 
   4   4   7        0.21        1.39      3.69 o 
   5   4   7      439.08      425.31     15.98 o 
   6   4   7       51.65       41.00      6.26 o 
   7   4   7     1238.77     1255.47     23.82 o 
   8   4   7      921.91      838.73     20.99 o 
   9   4   7      466.14      394.94     17.89 o 
  10   4   7       53.92       38.24      7.59 o 
  11   4   7       19.16       12.29      6.34 o 
  12   4   7      496.40      471.17     20.48 o 
  13   4   7      121.43      106.31     11.93 o 
  14   4   7      464.81      484.71     22.81 o 
  15   4   7      671.95      690.73     37.13 o 
  16   4   7        1.05        9.27      9.35 o 
  17   4   7        9.37        4.27     12.82 o 
  18   4   7       82.45       60.09     28.20 o 
  19   4   7      243.40      242.07     40.55 o 
  20   4   7      675.85      700.79     70.51 o 
 -20   5   7       40.26       57.15     26.02 o 
 -19   5   7      112.04      154.21     22.61 o 
 -18   5   7      124.02       73.94     24.25 o 
 -17   5   7      141.20      125.91     27.77 o 
 -16   5   7      284.24      265.46     20.92 o 
 -15   5   7       70.19       61.99     10.68 o 
 -14   5   7     1192.24     1278.89     32.30 o 
 -13   5   7      112.88       90.60     11.05 o 
 -12   5   7      208.34      201.08     17.33 o 
 -11   5   7      520.54      466.42     18.98 o 
 -10   5   7     2101.68     2193.29     48.39 o 
  -9   5   7     1406.76     1336.56     27.63 o 
  -8   5   7      386.66      343.55     15.65 o 
  -7   5   7     2483.05     2536.28     35.71 o 
  -6   5   7     2431.88     2306.65     32.67 o 
  -5   5   7     1404.38     1418.19     24.18 o 
  -4   5   7      585.54      546.58     16.55 o 
  -3   5   7       45.75       71.04      8.39 o 
  -2   5   7     1092.20     1100.36     19.76 o 
  -1   5   7     3213.62     3158.84     43.05 o 
   0   5   7      372.28      381.87     15.95 o 
   1   5   7     5741.48     5743.44     79.12 o 
   2   5   7       15.54       19.22      6.16 o 
   3   5   7      146.56      147.44     10.20 o 
   4   5   7      128.07      130.48     10.18 o 
   5   5   7     1922.18     1819.89     37.44 o 
   6   5   7     1502.56     1471.73     28.08 o 
   7   5   7      261.62      260.09     13.10 o 
   8   5   7     4171.15     3908.74     54.34 o 
   9   5   7      186.44      183.38     15.25 o 
  10   5   7       10.41       17.63      6.72 o 
  11   5   7       31.04       26.42      9.20 o 
  12   5   7      762.77      810.47     25.74 o 
  13   5   7      582.29      594.87     24.13 o 
  14   5   7       62.70       58.30     11.58 o 
  15   5   7      134.75      123.58     15.63 o 
  16   5   7     1428.29     1490.14     49.45 o 
  17   5   7       45.95       37.47     16.22 o 
  18   5   7      408.91      358.87     34.23 o 
  19   5   7      115.58       82.19     21.24 o 
  20   5   7       58.76      101.58     27.07 o 
 -20   6   7       29.95       24.05     21.63 o 
 -19   6   7      962.12     1005.53     84.94 o 
 -18   6   7      166.89      120.79     31.67 o 
 -17   6   7        0.54        1.62     11.39 o 
 -16   6   7       86.35       68.02     13.79 o 
 -15   6   7       12.99       14.97      8.50 o 
 -14   6   7      127.36       97.57     11.79 o 
 -13   6   7       23.11       23.66      7.96 o 
 -12   6   7        0.18       10.45      6.79 o 
 -11   6   7      411.18      393.70     17.96 o 
 -10   6   7      149.49      156.54     12.03 o 
  -9   6   7     1209.77     1222.29     26.72 o 
  -8   6   7     1256.43     1385.10     26.17 o 
  -7   6   7       47.81       67.82      7.86 o 
  -6   6   7       90.10       65.04      7.57 o 
  -5   6   7      324.20      292.64     11.41 o 
  -4   6   7      263.13      356.13     19.72 o 
  -3   6   7      331.18      357.37     12.56 o 
  -2   6   7     3032.08     3291.63     43.02 o 
  -1   6   7    17165.78    17138.26    166.18 o 
   0   6   7     3354.30     3261.76     48.84 o 
   1   6   7     8932.17     9082.92    109.26 o 
   2   6   7      742.41      819.44     22.47 o 
   3   6   7      614.39      593.89     18.28 o 
   4   6   7      106.02      140.35     10.87 o 
   5   6   7      983.39      912.04     23.97 o 
   6   6   7      526.13      477.65     17.10 o 
   7   6   7      422.74      433.79     19.18 o 
   8   6   7      225.22      271.42     20.05 o 
   9   6   7     4003.95     3946.72     69.37 o 
  10   6   7      416.07      381.32     20.33 o 
  11   6   7        3.36        1.30      6.36 o 
  12   6   7        5.19        8.64      6.39 o 
  13   6   7       72.45       65.37     10.70 o 
  14   6   7        6.43        7.64      7.61 o 
  15   6   7       18.84       21.16      9.74 o 
  16   6   7      233.57      230.05     25.91 o 
  17   6   7      639.57      685.27     35.01 o 
  18   6   7      138.16      153.80     19.58 o 
  19   6   7       51.96       28.51     19.78 o 
  20   6   7      126.46      103.59     27.34 o 
 -20   7   7       20.77        2.18     18.09 o 
 -19   7   7      117.41      132.70     29.03 o 
 -18   7   7      641.77      733.75     63.32 o 
 -17   7   7       30.14       22.96     12.55 o 
 -16   7   7       91.17       68.70     14.15 o 
 -15   7   7      242.80      230.96     19.34 o 
 -14   7   7       73.62       55.94     10.64 o 
 -13   7   7     1470.57     1524.66     35.33 o 
 -12   7   7      211.02      225.79     15.62 o 
 -11   7   7        4.36        2.01      5.81 o 
 -10   7   7      314.48      315.55     16.26 o 
  -9   7   7      579.89      624.94     20.22 o 
  -8   7   7      489.38      472.51     17.35 o 
  -7   7   7      158.12      149.68     11.44 o 
  -6   7   7     2848.11     2789.53     38.17 o 
  -5   7   7      839.57      858.48     21.98 o 
  -4   7   7      115.04       97.10      8.05 o 
  -3   7   7    11811.76    11763.72    112.51 o 
  -2   7   7      263.33      244.07     12.69 o 
  -1   7   7       50.13       51.45      7.40 o 
   0   7   7     2233.03     2277.60     45.67 o 
   1   7   7     1204.04     1254.92     23.77 o 
   2   7   7        8.80        7.06      3.90 o 
   3   7   7     2595.86     2425.36     37.84 o 
   4   7   7        0.90        2.23      4.07 o 
   5   7   7       37.95       12.41      5.11 o 
   6   7   7     1676.30     1600.67     28.44 o 
   7   7   7        4.01        7.85      4.75 o 
   8   7   7      264.68      238.26     14.96 o 
   9   7   7      640.10      570.78     30.36 o 
  10   7   7     1356.94     1306.48     33.80 o 
  11   7   7      961.08      969.93     29.85 o 
  12   7   7      411.60      444.63     22.48 o 
  13   7   7      894.07      896.20     29.32 o 
  14   7   7       37.44       51.74     10.50 o 
  15   7   7      951.59     1017.75     34.10 o 
  16   7   7        2.66       19.62      9.60 o 
  17   7   7       10.53        1.98     10.08 o 
  18   7   7       29.33       31.14     13.92 o 
  19   7   7       25.28       16.14     16.68 o 
 -20   8   7      288.52      365.16     44.41 o 
 -19   8   7      262.79      226.27     50.65 o 
 -18   8   7      343.66      387.85     29.03 o 
 -17   8   7      378.15      423.20     28.42 o 
 -16   8   7       44.97       18.33     11.22 o 
 -15   8   7        2.48        5.21      9.16 o 
 -14   8   7       79.80       70.40     11.91 o 
 -13   8   7      401.92      391.72     20.67 o 
 -12   8   7     4560.33     4710.75     67.22 o 
 -11   8   7        0.51        5.32      5.70 o 
 -10   8   7      164.40      141.40     11.82 o 
  -9   8   7      454.49      459.47     19.64 o 
  -8   8   7       27.56        7.94      4.85 o 
  -7   8   7        1.61        7.39      4.63 o 
  -6   8   7     2883.58     2743.20     38.71 o 
  -5   8   7      846.96      878.69     21.23 o 
  -4   8   7     1704.58     1776.55     33.98 o 
  -3   8   7        5.59        4.65      4.41 o 
  -2   8   7     1199.81     1090.46     25.28 o 
  -1   8   7      108.35       97.75      8.90 o 
   0   8   7     2900.64     2815.07     39.54 o 
   1   8   7      795.07      760.23     17.90 o 
   2   8   7      451.90      444.94     20.67 o 
   3   8   7     1190.19     1083.94     26.13 o 
   4   8   7     1733.99     1741.35     34.76 o 
   5   8   7       10.20       12.13      5.35 o 
   6   8   7     5154.58     5137.55     80.14 o 
   7   8   7     1559.40     1532.83     42.40 o 
   8   8   7       65.75       81.73     10.00 o 
   9   8   7      847.11      843.64     25.13 o 
  10   8   7       28.23       43.80      9.34 o 
  11   8   7     1505.41     1541.77     47.71 o 
  12   8   7       23.98       13.85      8.31 o 
  13   8   7      489.19      487.51     23.92 o 
  14   8   7      211.73      219.99     17.82 o 
  15   8   7      113.78      118.82     14.88 o 
  16   8   7      125.40      106.17     15.11 o 
  17   8   7       62.10       35.59     12.23 o 
  18   8   7      748.87      766.82     59.72 o 
  19   8   7      123.27      117.74     20.61 o 
 -19   9   7       90.21       45.48     23.05 o 
 -18   9   7     1366.16     1376.09     56.38 o 
 -17   9   7       31.76       15.09     12.12 o 
 -16   9   7      192.89      153.57     25.06 o 
 -15   9   7       12.01        9.05     10.39 o 
 -14   9   7      158.88      128.29     15.82 o 
 -13   9   7        1.76        8.14      8.33 o 
 -12   9   7       67.84       69.37     10.27 o 
 -11   9   7       21.15       16.23      7.01 o 
 -10   9   7     8334.81     8494.75     97.60 o 
  -9   9   7       11.49        9.59      5.79 o 
  -8   9   7      670.32      665.08     21.32 o 
  -7   9   7      630.53      657.17     20.49 o 
  -6   9   7      838.42      831.90     22.89 o 
  -5   9   7      239.34      277.47     15.56 o 
  -4   9   7        0.06       10.31      5.17 o 
  -3   9   7       25.81       10.51      8.68 o 
  -2   9   7        0.43       28.06      5.87 o 
  -1   9   7     1366.99     1252.96     30.24 o 
   0   9   7     1257.84     1163.36     36.88 o 
   1   9   7        4.10        9.97      4.59 o 
   2   9   7    10806.40    10553.92    105.35 o 
   3   9   7      518.27      570.60     18.51 o 
   4   9   7        6.57       11.71      4.32 o 
   5   9   7     1051.94     1090.47     29.09 o 
   6   9   7      114.82      120.73     12.50 o 
   7   9   7     1185.53     1078.09     30.46 o 
   8   9   7     4742.20     4685.12     76.53 o 
   9   9   7      459.72      465.83     36.54 o 
  10   9   7       60.05       59.38     10.01 o 
  11   9   7       42.63       44.86     10.19 o 
  12   9   7      397.46      423.53     24.28 o 
  13   9   7       21.32       17.36      8.72 o 
  14   9   7      391.67      396.78     23.85 o 
  15   9   7     1281.31     1254.10     44.58 o 
  16   9   7      477.57      425.24     26.13 o 
  17   9   7       42.02       22.31     11.34 o 
  18   9   7      109.98       78.59     16.57 o 
  19   9   7      213.12      197.05     22.95 o 
 -19  10   7        0.12       36.99     18.58 o 
 -18  10   7       37.06       39.96     17.54 o 
 -17  10   7       23.07       28.24     13.55 o 
 -16  10   7      653.16      634.49     33.60 o 
 -15  10   7      157.57      118.06     17.00 o 
 -14  10   7      753.54      804.41     37.38 o 
 -13  10   7      667.08      685.94     30.74 o 
 -12  10   7       49.78       43.61     10.23 o 
 -11  10   7      106.74      104.58     11.63 o 
 -10  10   7      249.42      250.76     18.12 o 
  -9  10   7      865.46      891.75     25.08 o 
  -8  10   7      687.94      672.40     32.20 o 
  -7  10   7        0.77        6.51      6.57 o 
  -6  10   7     1985.83     2070.21     40.89 o 
  -5  10   7       36.73       42.40     10.21 o 
  -4  10   7      546.26      574.31     21.36 o 
  -3  10   7     1072.32     1013.61     28.58 o 
  -2  10   7        1.27        2.75      3.76 o 
  -1  10   7        1.13       11.06      5.21 o 
   0  10   7       27.48       19.89      5.44 o 
   1  10   7     5484.90     5479.98     65.43 o 
   2  10   7      391.78      389.61     15.96 o 
   3  10   7        0.45        9.05      4.81 o 
   4  10   7      904.04      930.28     23.11 o 
   5  10   7      805.51      796.51     25.35 o 
   6  10   7      845.75      859.39     30.39 o 
   7  10   7       26.95       15.87      7.76 o 
   8  10   7       82.48       69.49     11.38 o 
   9  10   7      583.82      608.52     30.87 o 
  10  10   7      240.41      232.73     27.75 o 
  11  10   7        6.06        8.61      9.01 o 
  12  10   7        4.71        0.74      7.78 o 
  13  10   7      406.79      458.29     25.14 o 
  14  10   7       70.80       62.32     12.90 o 
  15  10   7        6.09       11.40     10.13 o 
  16  10   7       39.25       12.96     11.00 o 
  17  10   7       15.83        9.79     11.55 o 
  18  10   7        1.10       -9.62     11.36 o 
 -18  11   7       72.31       48.81     19.50 o 
 -17  11   7       80.32       47.78     15.83 o 
 -16  11   7       14.27        2.54     11.24 o 
 -15  11   7        0.03       15.31     11.44 o 
 -14  11   7     1317.10     1349.24     45.20 o 
 -13  11   7      162.61      153.40     17.22 o 
 -12  11   7      397.91      419.37     25.02 o 
 -11  11   7       23.27       28.82      8.80 o 
 -10  11   7      432.51      376.88     35.70 o 
  -9  11   7        0.15        2.22      6.57 o 
  -8  11   7       49.34       45.66     10.32 o 
  -7  11   7        1.29       -0.28      6.28 o 
  -6  11   7     3352.95     3475.00     66.62 o 
  -5  11   7      165.91      157.14     14.42 o 
  -4  11   7      567.70      531.36     35.09 o 
  -3  11   7      124.15      110.57     11.75 o 
  -2  11   7      185.31      159.93     12.57 o 
  -1  11   7      920.74      871.46     20.90 o 
   0  11   7      165.36      160.83     11.87 o 
   1  11   7       65.78       47.10      7.22 o 
   2  11   7       39.46       56.38      7.76 o 
   3  11   7      311.02      323.71     18.88 o 
   4  11   7     1640.90     1695.21     44.48 o 
   5  11   7        2.07       -1.46      5.13 o 
   6  11   7       16.90       22.12      6.90 o 
   7  11   7       98.73       86.38     11.00 o 
   8  11   7        5.15        7.84      6.64 o 
   9  11   7       37.14       31.55      8.76 o 
  10  11   7     1239.83     1285.42     40.16 o 
  11  11   7      779.09      839.86     35.40 o 
  12  11   7      503.73      460.59     27.44 o 
  13  11   7       98.02       78.47     22.66 o 
  14  11   7        2.67      -14.25      9.27 o 
  15  11   7      135.54       76.61     19.19 o 
  16  11   7      107.34       78.80     16.38 o 
  17  11   7      101.58       80.79     16.90 o 
  18  11   7       16.50        8.43     12.92 o 
 -18  12   7       17.07       26.58     18.19 o 
 -17  12   7       95.68      100.80     23.23 o 
 -16  12   7      188.63      142.37     22.40 o 
 -15  12   7       52.89       57.43     16.35 o 
 -14  12   7      182.59      194.03     22.60 o 
 -13  12   7      255.41      230.00     27.52 o 
 -12  12   7      104.26       65.11     17.08 o 
 -11  12   7      752.44      745.17     40.56 o 
 -10  12   7      430.48      446.29     29.08 o 
  -9  12   7       19.41       21.08      9.73 o 
  -8  12   7      578.12      602.37     40.66 o 
  -7  12   7     1834.68     1853.87     45.01 o 
  -6  12   7      782.36      802.02     26.96 o 
  -5  12   7     1482.28     1418.99     52.48 o 
  -4  12   7        1.30        5.06      5.32 o 
  -3  12   7     2298.38     2249.35     48.49 o 
  -2  12   7      282.88      287.36     17.02 o 
  -1  12   7      417.63      397.38     19.96 o 
   0  12   7       81.39       78.92     10.69 o 
   1  12   7     4680.51     4765.97     62.36 o 
   2  12   7      494.90      507.19     19.42 o 
   3  12   7     3187.33     3284.11     57.80 o 
   4  12   7      218.70      181.97     15.29 o 
   5  12   7     3452.50     3447.00     61.58 o 
   6  12   7       23.31       26.38      7.83 o 
   7  12   7      192.99      170.18     14.94 o 
   8  12   7      710.62      699.05     29.02 o 
   9  12   7      204.52      170.64     15.74 o 
  10  12   7      940.40      944.57     32.97 o 
  11  12   7      298.17      293.02     23.01 o 
  12  12   7      327.16      325.95     27.03 o 
  13  12   7        4.26       -0.97     10.23 o 
  14  12   7       48.65       36.07     12.69 o 
  15  12   7      336.80      373.51     28.61 o 
  16  12   7      156.40      128.88     20.95 o 
  17  12   7      123.98      138.39     21.89 o 
 -17  13   7        9.20        9.17     19.28 o 
 -16  13   7        0.66      -10.05     16.09 o 
 -15  13   7      107.60       89.30     29.49 o 
 -14  13   7      378.98      389.14     44.11 o 
 -13  13   7        1.04       -1.20     12.23 o 
 -12  13   7       62.93       55.54     15.73 o 
 -11  13   7       95.87       69.15     31.41 o 
 -10  13   7       49.27       39.99     23.32 o 
  -9  13   7      125.22      110.29     16.30 o 
  -8  13   7       44.30       33.21     11.66 o 
  -7  13   7     2080.08     2113.16     45.55 o 
  -6  13   7      128.30       82.39     12.31 o 
  -5  13   7       14.82       10.05      6.87 o 
  -4  13   7      424.35      398.21     20.96 o 
  -3  13   7      344.62      340.44     19.44 o 
  -2  13   7      447.19      438.31     21.16 o 
  -1  13   7      127.45      113.90     11.94 o 
   0  13   7        0.13        7.07      5.39 o 
   1  13   7      740.73      752.20     23.62 o 
   2  13   7      171.89      135.79     12.70 o 
   3  13   7      431.09      415.63     22.11 o 
   4  13   7      893.02      930.34     30.32 o 
   5  13   7      813.55      795.49     30.38 o 
   6  13   7       47.98       18.33      8.34 o 
   7  13   7      425.58      414.73     24.45 o 
   8  13   7       39.04       33.17      9.51 o 
   9  13   7      217.40      206.50     19.35 o 
  10  13   7      628.32      653.21     29.10 o 
  11  13   7       36.07       18.84     10.30 o 
  12  13   7       68.77       69.85     15.59 o 
  13  13   7      384.86      431.55     41.79 o 
  14  13   7      797.73      835.67     51.98 o 
  15  13   7      177.64      123.66     19.52 o 
  16  13   7       60.21       58.04     17.03 o 
  17  13   7        5.63       -0.25     13.74 o 
 -16  14   7      297.60      306.45     47.47 o 
 -15  14   7       62.90       28.31     21.98 o 
 -14  14   7       13.67       16.28     16.80 o 
 -13  14   7      206.59      218.31     27.99 o 
 -12  14   7      143.52      170.47     51.17 o 
 -11  14   7      627.12      588.39     39.39 o 
 -10  14   7        7.37       -5.46     10.42 o 
  -9  14   7        6.56        6.02     11.07 o 
  -8  14   7      406.08      420.46     32.23 o 
  -7  14   7      729.35      631.74     44.33 o 
  -6  14   7      443.58      456.51     23.88 o 
  -5  14   7     1275.30     1276.21     35.01 o 
  -4  14   7      176.79      200.06     16.24 o 
  -3  14   7     2005.05     2069.08     44.51 o 
  -2  14   7       14.83        8.50      6.92 o 
  -1  14   7        0.32        2.49      6.38 o 
   0  14   7      600.45      581.79     26.33 o 
   1  14   7       87.47       58.42      8.95 o 
   2  14   7     1901.90     2040.72     43.01 o 
   3  14   7       25.32       27.92      8.66 o 
   4  14   7      250.12      282.41     20.08 o 
   5  14   7      592.79      584.57     27.54 o 
   6  14   7     3430.84     3362.01     64.96 o 
   7  14   7     2138.46     2134.81     50.94 o 
   8  14   7       87.21       65.54     13.29 o 
   9  14   7       17.81       18.75      9.63 o 
  10  14   7      775.09      755.90     37.41 o 
  11  14   7      327.32      306.07     24.68 o 
  12  14   7      639.46      711.20     53.21 o 
  13  14   7       88.44       55.30     15.52 o 
  14  14   7       62.33       61.16     19.01 o 
  15  14   7      368.22      423.89     41.55 o 
  16  14   7      217.15      190.93     25.11 o 
 -15  15   7       67.69        6.08     20.18 o 
 -14  15   7       11.17       37.88     22.33 o 
 -13  15   7      245.57      205.50     27.81 o 
 -12  15   7        0.72      -11.69     14.38 o 
 -11  15   7      157.35      111.48     20.62 o 
 -10  15   7       37.09       11.85     13.27 o 
  -9  15   7       87.71       72.64     17.53 o 
  -8  15   7       11.31       -6.98     11.11 o 
  -7  15   7      335.92      333.08     25.95 o 
  -6  15   7     1399.66     1497.04     54.75 o 
  -5  15   7      113.89      126.89     14.12 o 
  -4  15   7      559.87      626.79     27.13 o 
  -3  15   7       10.73       13.79      7.81 o 
  -2  15   7      352.87      359.49     21.45 o 
  -1  15   7        4.33        4.42      6.54 o 
   0  15   7      776.90      788.91     30.01 o 
   1  15   7      670.07      701.35     33.74 o 
   2  15   7      776.99      822.40     29.09 o 
   3  15   7     1863.27     1873.98     45.38 o 
   4  15   7     1085.14     1167.07     36.25 o 
   5  15   7       41.72       23.95      9.35 o 
   6  15   7        0.28       -4.29      7.78 o 
   7  15   7      405.39      463.48     27.45 o 
   8  15   7      124.32      107.07     15.69 o 
   9  15   7      275.06      282.93     22.78 o 
  10  15   7       19.90       11.39     10.41 o 
  11  15   7       99.15       36.05     23.09 o 
  12  15   7      117.97       81.08     23.16 o 
  13  15   7       21.95       18.10     14.05 o 
  14  15   7      107.79       70.36     17.05 o 
  15  15   7       21.32       37.74     15.73 o 
 -15  16   7        7.53      -17.73     19.21 o 
 -14  16   7      340.76      356.67     41.96 o 
 -13  16   7       70.84       74.23     45.69 o 
 -12  16   7        1.56       -6.30     14.60 o 
 -11  16   7       92.01       71.89     24.86 o 
 -10  16   7       11.45       20.64     14.75 o 
  -9  16   7      624.47      709.95     42.79 o 
  -8  16   7      508.41      483.56     52.74 o 
  -7  16   7       21.93       30.45     11.69 o 
  -6  16   7       29.63       28.20     11.78 o 
  -5  16   7        0.24       11.88     10.21 o 
  -4  16   7       90.67       84.25     15.28 o 
  -3  16   7        1.93        9.75      8.22 o 
  -2  16   7      520.59      512.70     25.48 o 
  -1  16   7       69.57       44.71     10.33 o 
   0  16   7       65.55       71.63     12.72 o 
   1  16   7      569.42      605.08     33.19 o 
   2  16   7      118.15       99.58     13.49 o 
   3  16   7      799.98      796.07     32.24 o 
   4  16   7      104.39      106.23     15.38 o 
   5  16   7        1.56        4.05      8.61 o 
   6  16   7        0.92       -4.49      8.35 o 
   7  16   7        9.68        3.19      8.78 o 
   8  16   7      353.76      379.46     30.74 o 
   9  16   7       20.34        9.68     10.43 o 
  10  16   7       73.73       62.51     19.58 o 
  11  16   7        6.96        9.27     10.94 o 
  12  16   7        0.20        9.89     12.80 o 
  13  16   7       80.29       87.16     21.84 o 
  14  16   7       29.40       19.24     19.73 o 
 -13  17   7      560.26      528.52     49.65 o 
 -12  17   7      247.53      229.66     35.03 o 
 -11  17   7       12.31        8.02     15.25 o 
 -10  17   7        0.04        1.79     13.76 o 
  -9  17   7      205.35      179.55     24.82 o 
  -8  17   7       76.27       56.35     17.20 o 
  -7  17   7       36.44       37.49     13.17 o 
  -6  17   7        2.47        8.39     10.54 o 
  -5  17   7      138.61      150.22     19.47 o 
  -4  17   7      207.30      211.78     22.00 o 
  -3  17   7      836.63      923.22     36.12 o 
  -2  17   7      147.15      148.11     16.90 o 
  -1  17   7       37.97       35.72     10.82 o 
   0  17   7      145.24      140.37     18.22 o 
   1  17   7        0.23        4.51     10.63 o 
   2  17   7       33.83       37.75     16.74 o 
   3  17   7      225.44      243.41     21.13 o 
   4  17   7       12.16        1.06      9.19 o 
   5  17   7        0.38        4.05      9.76 o 
   6  17   7        3.84       -3.27      9.03 o 
   7  17   7      526.72      522.02     30.77 o 
   8  17   7      170.59      147.95     18.61 o 
   9  17   7        0.64        8.87     10.69 o 
  10  17   7      108.19      104.24     16.92 o 
  11  17   7       10.02      -10.01     12.15 o 
  12  17   7       25.59       16.20     23.21 o 
  13  17   7        5.47       20.11     15.44 o 
 -12  18   7       42.48       56.78     24.33 o 
 -11  18   7      238.24      213.44     34.09 o 
 -10  18   7      267.16      346.54     40.52 o 
  -9  18   7       19.99       26.87     16.38 o 
  -8  18   7        0.49       23.38     15.58 o 
  -7  18   7      135.11      118.37     22.16 o 
  -6  18   7       80.46       85.84     17.29 o 
  -5  18   7      678.32      756.16     38.90 o 
  -4  18   7       38.02       29.14     13.05 o 
  -3  18   7        1.43        9.31     10.84 o 
  -2  18   7       34.10       27.75     11.03 o 
  -1  18   7      735.40      779.30     43.02 o 
   0  18   7        0.07        5.45     10.11 o 
   1  18   7     1681.97     1867.17     55.77 o 
   2  18   7      331.10      375.50     32.58 o 
   3  18   7      661.21      761.73     43.65 o 
   4  18   7      103.08       86.82     14.73 o 
   5  18   7      703.48      769.15     49.05 o 
   6  18   7       62.68       51.04     12.85 o 
   7  18   7        1.66       -7.69      9.99 o 
   8  18   7       35.25       25.69     12.53 o 
   9  18   7       41.31       47.71     14.26 o 
  10  18   7        9.16        5.60     12.55 o 
  11  18   7       19.54       14.27     14.62 o 
  12  18   7        0.89        2.63     14.47 o 
 -11  19   7       11.34       24.87     19.97 o 
 -10  19   7      121.71      123.87     25.22 o 
  -9  19   7       14.53       24.51     19.04 o 
  -8  19   7        5.10        7.59     16.52 o 
  -7  19   7      248.11      231.58     56.12 o 
  -6  19   7       96.26       88.80     17.91 o 
  -5  19   7       29.77       19.00     13.92 o 
  -4  19   7      101.87       66.39     15.90 o 
  -3  19   7        0.08       16.77     11.97 o 
  -2  19   7      629.87      751.58     44.85 o 
  -1  19   7      133.86      112.80     20.82 o 
   0  19   7       11.87        4.67     11.67 o 
   1  19   7      104.17       77.47     16.53 o 
   2  19   7      253.13      223.22     23.96 o 
   3  19   7        9.18       16.36     14.20 o 
   4  19   7       54.40       47.42     16.76 o 
   5  19   7      214.65      209.92     22.43 o 
   6  19   7        0.76        8.65     11.51 o 
   7  19   7        2.78        6.05     11.85 o 
   8  19   7       49.35       20.75     14.26 o 
   9  19   7       96.20       77.76     18.13 o 
  10  19   7      136.72      105.97     19.99 o 
  -9  20   7      132.52      137.14     29.09 o 
  -8  20   7       38.02       17.68     25.66 o 
  -7  20   7        7.79        8.86     17.08 o 
  -6  20   7      511.65      467.48     60.52 o 
  -5  20   7      130.32      148.79     31.16 o 
  -4  20   7       14.00        9.20     13.61 o 
  -3  20   7        0.65       13.66     15.69 o 
  -2  20   7      653.72      679.80     69.50 o 
  -1  20   7     1196.71     1266.41     58.20 o 
   0  20   7        0.53        8.50     15.17 o 
   1  20   7       20.14       11.18     13.15 o 
   2  20   7        4.10       10.15     13.91 o 
   3  20   7       85.88       78.79     20.31 o 
   4  20   7      423.44      450.32     38.92 o 
   5  20   7      256.29      339.82     71.35 o 
   6  20   7      143.50      126.51     20.93 o 
   7  20   7      312.16      378.82     31.69 o 
   8  20   7       25.91       12.85     14.42 o 
   9  20   7      249.81      190.47     24.69 o 
  -7  21   7      266.78      292.23     75.25 o 
  -6  21   7        8.67       13.59     18.23 o 
  -5  21   7       26.70       12.22     19.36 o 
  -4  21   7       53.02       54.19     27.92 o 
  -3  21   7       55.65       99.22     32.02 o 
  -2  21   7      231.78      163.37     37.84 o 
  -1  21   7        2.82       41.00     41.06 o 
   0  21   7      250.50      243.89     75.87 o 
   1  21   7      161.97      190.86     59.54 o 
   2  21   7      153.96      150.48     35.82 o 
   3  21   7        7.66        8.76     18.08 o 
   4  21   7       64.25       60.08     22.89 o 
   5  21   7      235.89      229.40     34.96 o 
   6  21   7        8.70       -1.23     17.55 o 
  -3  22   7       50.70       30.99     27.40 o 
  -2  22   7       89.79      132.96     36.69 o 
  -1  22   7      100.04      134.82     66.27 o 
   0  22   7       18.52       31.11     28.87 o 
   1  22   7       11.40       -3.26     23.21 o 
   2  22   7       54.58       50.06     28.02 o 
   3  22   7      498.80      512.78    124.22 o 
 -21   0   8       46.43       44.30     28.30 o 
 -20   0   8      520.87      586.49     62.24 o 
 -19   0   8        7.18        4.08     15.16 o 
 -18   0   8       51.57       31.45     15.32 o 
 -17   0   8      706.33      659.89     40.53 o 
 -16   0   8     1136.16     1169.70     46.97 o 
 -15   0   8      571.21      659.91     39.01 o 
 -14   0   8     1190.18     1191.52     44.06 o 
 -13   0   8      223.74      253.15     23.63 o 
 -12   0   8     1106.64     1197.20     41.01 o 
 -11   0   8     2504.99     2580.79     59.86 o 
 -10   0   8      212.87      193.70     20.02 o 
  -9   0   8     4487.41     4668.67     61.82 o 
  -8   0   8     2290.69     2234.02     37.70 o 
  -7   0   8      113.75       82.95     11.04 o 
  -6   0   8    12731.62    12631.42    134.43 o 
  -5   0   8     5606.70     5593.24     75.53 o 
  -4   0   8      282.56      297.71     15.13 o 
  -3   0   8      154.45      183.70     15.02 o 
  -2   0   8     9908.34    10043.43    154.11 o 
  -1   0   8       60.49       84.34      9.07 o 
   0   0   8     1599.36     1702.65     36.75 o 
   1   0   8     2813.55     2794.97     51.43 o 
   2   0   8     6301.37     6209.40     99.84 o 
   3   0   8    21316.71    21616.76    296.19 o 
   4   0   8    11395.42    11555.40    147.31 o 
   5   0   8      479.98      498.14     21.50 o 
   6   0   8     8241.10     8063.47    109.43 o 
   7   0   8       33.42       42.85      8.11 o 
   8   0   8     6960.62     6969.07     91.65 o 
   9   0   8       88.28      136.93     20.52 o 
  10   0   8      116.36      133.59     14.28 o 
  11   0   8     1513.51     1539.16     42.06 o 
  12   0   8       55.63       46.46     11.20 o 
  13   0   8      102.07      108.85     14.92 o 
  14   0   8       24.30       16.02     12.62 o 
  15   0   8      399.97      409.00     41.59 o 
  16   0   8     1556.63     1559.18    112.45 o 
  17   0   8      399.46      446.05     74.04 o 
  18   0   8       86.98       78.19     39.72 o 
  19   0   8       15.49       41.86     36.05 o 
  20   0   8      442.23      457.73     83.85 o 
 -21   1   8      240.62      267.23     29.23 o 
 -20   1   8      105.68       83.11     31.33 o 
 -19   1   8       63.85       31.18     13.35 o 
 -18   1   8       53.90       72.67     14.19 o 
 -17   1   8        0.08        5.43      8.84 o 
 -16   1   8       41.41       35.76      9.66 o 
 -15   1   8       48.20       40.70      9.80 o 
 -14   1   8       71.04       54.47      9.93 o 
 -13   1   8     1354.73     1348.69     38.02 o 
 -12   1   8     1331.64     1366.03     30.90 o 
 -11   1   8     5044.54     5255.95     59.00 o 
 -10   1   8     1492.53     1459.23     35.15 o 
  -9   1   8       15.22       12.51      4.24 o 
  -8   1   8      302.31      312.56     10.26 o 
  -7   1   8        8.49       10.07      3.50 o 
  -6   1   8      139.45      144.74      7.29 o 
  -5   1   8     1877.29     1796.97     31.77 o 
  -4   1   8     1096.12     1059.26     19.39 o 
  -3   1   8     5761.54     5977.65     61.32 o 
  -2   1   8      354.28      387.84     12.84 o 
  -1   1   8      673.30      684.05     17.47 o 
   0   1   8      924.85      929.49     17.60 o 
   1   1   8     1511.30     1663.21     27.31 o 
   2   1   8     7173.98     7121.43     85.94 o 
   3   1   8        4.85       11.23      3.86 o 
   4   1   8     4160.65     4059.67     51.89 o 
   5   1   8     6893.80     6972.19     73.63 o 
   6   1   8     4133.19     4100.30     46.68 o 
   7   1   8      218.60      228.37     10.41 o 
   8   1   8       53.45       38.03      5.90 o 
   9   1   8      407.31      466.66     15.74 o 
  10   1   8     1585.06     1665.60     30.09 o 
  11   1   8      420.83      451.02     21.36 o 
  12   1   8      685.54      729.54     23.15 o 
  13   1   8     2346.59     2470.27     54.16 o 
  14   1   8     1372.49     1416.78     41.28 o 
  15   1   8        2.16       -0.67     10.10 o 
  16   1   8      186.82      174.86     23.11 o 
  17   1   8      120.58       90.03     21.55 o 
  18   1   8       18.32       15.62     22.93 o 
  19   1   8       33.68       18.47     30.81 o 
  20   1   8       13.94       17.62     25.43 o 
 -21   2   8        0.02        7.71     17.18 o 
 -20   2   8       80.37       78.13     21.13 o 
 -19   2   8       98.20       99.89     16.97 o 
 -18   2   8      582.09      614.06     31.45 o 
 -17   2   8        0.33       -0.10      9.56 o 
 -16   2   8      353.21      384.32     25.84 o 
 -15   2   8      741.06      797.40     30.96 o 
 -14   2   8      337.76      346.35     30.92 o 
 -13   2   8     2311.93     2456.78     47.31 o 
 -12   2   8       53.47       53.94      8.40 o 
 -11   2   8       36.66       40.12      7.05 o 
 -10   2   8      741.38      813.15     19.42 o 
  -9   2   8      495.03      543.97     15.83 o 
  -8   2   8       89.78       79.90      6.76 o 
  -7   2   8     1503.03     1525.80     23.78 o 
  -6   2   8      203.30      202.29      8.56 o 
  -5   2   8     1399.29     1377.38     20.55 o 
  -4   2   8     1095.67     1128.97     19.77 o 
  -3   2   8     7436.18     7512.95     74.46 o 
  -2   2   8        5.17        4.65      3.25 o 
  -1   2   8     3177.39     3109.72     39.39 o 
   0   2   8        3.87        0.92      4.05 o 
   1   2   8     4545.27     4512.99     70.00 o 
   2   2   8      755.01      785.82     23.42 o 
   3   2   8      745.85      892.23     18.70 o 
   4   2   8      832.09      850.27     17.47 o 
   5   2   8      364.46      421.21     12.28 o 
   6   2   8     2130.72     2170.45     30.87 o 
   7   2   8      672.38      594.97     18.74 o 
   8   2   8     2027.33     2073.84     34.09 o 
   9   2   8      219.66      167.91     11.65 o 
  10   2   8     1456.46     1464.39     30.56 o 
  11   2   8       53.10       58.58      8.79 o 
  12   2   8      439.58      445.60     23.55 o 
  13   2   8      900.72      900.16     32.65 o 
  14   2   8        1.39        0.69      8.73 o 
  15   2   8     1375.43     1392.41     43.38 o 
  16   2   8        2.09        9.95     12.61 o 
  17   2   8       27.97       18.12     14.81 o 
  18   2   8       23.84       21.22     18.38 o 
  19   2   8       44.22       73.88     24.23 o 
  20   2   8       11.81       19.11     24.88 o 
 -20   3   8        0.21        1.45     15.48 o 
 -19   3   8       37.83       34.52     12.81 o 
 -18   3   8      824.44      913.33     37.28 o 
 -17   3   8      395.54      428.78     36.51 o 
 -16   3   8      851.09      960.49     37.07 o 
 -15   3   8       27.19       16.96     11.57 o 
 -14   3   8       96.16      110.56     17.11 o 
 -13   3   8      210.14      198.61     14.70 o 
 -12   3   8      226.68      246.11     15.32 o 
 -11   3   8       16.61       16.18      6.21 o 
 -10   3   8      358.45      351.77     15.89 o 
  -9   3   8     2539.77     2612.38     38.62 o 
  -8   3   8       57.15       65.60      7.18 o 
  -7   3   8     3093.80     2880.34     38.63 o 
  -6   3   8      205.45      165.07      8.78 o 
  -5   3   8      219.41      229.84      9.90 o 
  -4   3   8      408.65      400.04     12.92 o 
  -3   3   8      642.24      624.06     14.67 o 
  -2   3   8      474.55      545.63     12.54 o 
  -1   3   8      884.07      962.01     20.72 o 
   0   3   8      283.95      220.78     10.42 o 
   1   3   8     1412.48     1345.98     28.05 o 
   2   3   8     1020.51     1025.82     22.25 o 
   3   3   8      731.15      737.79     26.69 o 
   4   3   8        9.85        4.96      3.91 o 
   5   3   8      294.97      309.23     12.57 o 
   6   3   8      876.71      813.84     24.36 o 
   7   3   8       38.71       47.34      6.27 o 
   8   3   8      803.04      875.85     23.73 o 
   9   3   8      367.42      301.99     15.35 o 
  10   3   8       31.42       29.86      6.81 o 
  11   3   8       59.46       50.29      8.23 o 
  12   3   8        6.71        9.38      6.34 o 
  13   3   8       80.87       60.74     10.97 o 
  14   3   8      398.72      444.59     32.60 o 
  15   3   8       23.46       10.06     10.49 o 
  16   3   8      298.85      274.85     45.72 o 
  17   3   8        8.19       25.23     15.05 o 
  18   3   8      116.56      110.38     22.37 o 
  19   3   8      370.42      410.36     43.15 o 
  20   3   8       48.75       30.07     20.82 o 
 -20   4   8        0.01        0.72     15.11 o 
 -19   4   8      556.56      622.94     39.29 o 
 -18   4   8       72.03       68.16     15.50 o 
 -17   4   8        0.86        3.77     10.49 o 
 -16   4   8      237.90      241.98     21.95 o 
 -15   4   8      264.24      267.69     26.85 o 
 -14   4   8      243.85      246.96     17.02 o 
 -13   4   8      813.60      894.49     27.04 o 
 -12   4   8      101.84      106.09     11.62 o 
 -11   4   8      741.27      784.71     22.81 o 
 -10   4   8       71.68       94.47      9.60 o 
  -9   4   8       98.28       82.62      9.49 o 
  -8   4   8      869.77      837.43     19.94 o 
  -7   4   8      714.46      777.84     18.48 o 
  -6   4   8     2778.55     2677.34     36.00 o 
  -5   4   8      243.51      229.98     11.72 o 
  -4   4   8      802.34      746.92     17.19 o 
  -3   4   8     3014.47     2966.38     36.00 o 
  -2   4   8     1093.51     1054.92     19.12 o 
  -1   4   8        0.59        8.19      3.71 o 
   0   4   8     1320.61     1268.51     24.15 o 
   1   4   8      877.70      789.88     19.81 o 
   2   4   8     1789.74     1818.67     35.46 o 
   3   4   8     2133.41     2151.45     36.22 o 
   4   4   8      591.31      619.09     18.16 o 
   5   4   8       54.83       46.29      5.86 o 
   6   4   8     2738.46     2641.65     37.12 o 
   7   4   8      539.38      599.17     21.86 o 
   8   4   8        0.06        5.31      4.46 o 
   9   4   8     2520.99     2429.51     40.44 o 
  10   4   8       90.41       78.76     11.52 o 
  11   4   8      762.67      780.35     24.06 o 
  12   4   8        3.75       20.68     10.23 o 
  13   4   8      139.94      105.09     12.29 o 
  14   4   8      836.51      864.46     32.71 o 
  15   4   8      190.11      154.87     16.81 o 
  16   4   8      354.33      359.23     27.60 o 
  17   4   8       98.74       80.34     19.54 o 
  18   4   8       54.05       47.35     17.09 o 
  19   4   8      271.92      302.37     38.91 o 
  20   4   8      133.47      106.58     35.49 o 
 -20   5   8        0.09        8.42     17.14 o 
 -19   5   8      693.81      756.81     69.47 o 
 -18   5   8        4.86       12.86     14.40 o 
 -17   5   8       47.60       24.43     12.52 o 
 -16   5   8        0.37        4.39     10.33 o 
 -15   5   8      533.59      533.27     25.85 o 
 -14   5   8      106.70      121.86     13.31 o 
 -13   5   8      167.60      175.56     14.51 o 
 -12   5   8        1.51       -0.83      5.82 o 
 -11   5   8     2964.27     3087.34     48.83 o 
 -10   5   8     2346.41     2389.92     40.57 o 
  -9   5   8      187.03      170.16     11.84 o 
  -8   5   8      129.18      125.70      9.96 o 
  -7   5   8       73.91       62.67      7.91 o 
  -6   5   8        2.33        8.16      3.86 o 
  -5   5   8      491.12      396.23     14.04 o 
  -4   5   8      187.97      168.21      9.54 o 
  -3   5   8      696.62      745.16     16.94 o 
  -2   5   8     7702.72     7699.20     79.33 o 
  -1   5   8     1127.89     1207.23     35.08 o 
   0   5   8       80.58       74.47      7.61 o 
   1   5   8     7436.81     7527.01     87.88 o 
   2   5   8     1656.60     1552.88     31.99 o 
   3   5   8     3975.17     4094.58     56.83 o 
   4   5   8     1084.91     1009.86     22.50 o 
   5   5   8      715.52      677.42     17.64 o 
   6   5   8       11.42       11.43      4.45 o 
   7   5   8     1798.64     1978.06     34.63 o 
   8   5   8      442.04      439.88     16.15 o 
   9   5   8       13.08       13.15      6.11 o 
  10   5   8      838.47      809.61     25.71 o 
  11   5   8     3297.24     3354.68     54.36 o 
  12   5   8     1848.80     1894.82     44.31 o 
  13   5   8     1151.00     1141.38     31.57 o 
  14   5   8        8.05       18.58      8.71 o 
  15   5   8       27.79       16.20      8.82 o 
  16   5   8        3.00        3.20      9.06 o 
  17   5   8      137.45      168.32     19.46 o 
  18   5   8        0.26      -12.35     13.40 o 
  19   5   8       18.38        1.04     16.09 o 
  20   5   8        0.05        9.57     19.64 o 
 -20   6   8      425.32      453.79     60.60 o 
 -19   6   8      250.95      206.85     38.73 o 
 -18   6   8        4.78        6.99     13.51 o 
 -17   6   8      581.22      656.50     37.59 o 
 -16   6   8      500.31      515.46     27.00 o 
 -15   6   8       49.97       47.81     10.56 o 
 -14   6   8        0.01       -0.98      7.48 o 
 -13   6   8      338.13      308.21     20.57 o 
 -12   6   8       14.74       20.97      7.24 o 
 -11   6   8     1320.17     1328.00     30.57 o 
 -10   6   8       36.48       34.67      7.13 o 
  -9   6   8      254.15      238.02     13.95 o 
  -8   6   8     1725.05     1632.46     29.22 o 
  -7   6   8     1761.66     1711.09     30.64 o 
  -6   6   8      544.64      542.16     16.78 o 
  -5   6   8     1602.20     1607.27     28.68 o 
  -4   6   8       82.63       78.90      7.13 o 
  -3   6   8     2102.39     2054.97     35.42 o 
  -2   6   8     3113.93     3242.20     43.12 o 
  -1   6   8     2313.16     2291.85     45.62 o 
   0   6   8     5444.30     5554.58     71.84 o 
   1   6   8      100.06      107.13      9.03 o 
   2   6   8    10301.83    10039.85    112.81 o 
   3   6   8     4633.70     4426.96     56.58 o 
   4   6   8        8.87       14.13      4.86 o 
   5   6   8     2391.93     2390.06     38.78 o 
   6   6   8      448.34      406.79     16.48 o 
   7   6   8        0.33        4.00      4.31 o 
   8   6   8     1790.37     1800.58     37.76 o 
   9   6   8     4232.97     4264.38     61.10 o 
  10   6   8      725.32      750.63     26.05 o 
  11   6   8      129.98      144.05     14.30 o 
  12   6   8      466.75      444.94     21.53 o 
  13   6   8       49.37       29.67      9.12 o 
  14   6   8      150.45      128.66     13.89 o 
  15   6   8      640.89      618.86     29.73 o 
  16   6   8       12.75        4.44      8.61 o 
  17   6   8        3.52        8.09     10.91 o 
  18   6   8       63.78       73.37     16.00 o 
  19   6   8        9.20       12.69     18.46 o 
 -20   7   8      191.81      124.02     50.04 o 
 -19   7   8        7.32       -4.13     18.63 o 
 -18   7   8      180.94      174.42     23.31 o 
 -17   7   8       22.96       21.96     12.32 o 
 -16   7   8       78.93      106.20     16.56 o 
 -15   7   8       28.40       29.13     10.00 o 
 -14   7   8       91.13       95.40     13.02 o 
 -13   7   8      257.05      274.46     18.26 o 
 -12   7   8      141.90      168.94     16.92 o 
 -11   7   8     1564.77     1547.72     33.77 o 
 -10   7   8     2322.04     2243.64     40.27 o 
  -9   7   8      320.30      280.75     17.84 o 
  -8   7   8      101.85       80.66      8.76 o 
  -7   7   8      309.66      296.16     14.16 o 
  -6   7   8       41.69       38.28      7.04 o 
  -5   7   8      206.75      236.86     14.30 o 
  -4   7   8      180.64      191.80     12.54 o 
  -3   7   8      605.75      657.16     19.66 o 
  -2   7   8      524.90      561.54     16.87 o 
  -1   7   8       86.11      122.23      8.50 o 
   0   7   8      877.05      839.97     21.26 o 
   1   7   8     1739.63     1674.09     33.65 o 
   2   7   8     6224.45     6056.50     71.69 o 
   3   7   8      434.69      377.30     15.42 o 
   4   7   8       20.47        8.92      4.79 o 
   5   7   8       18.57        2.27      4.14 o 
   6   7   8       10.10       13.22      5.38 o 
   7   7   8       83.48      105.68     11.27 o 
   8   7   8      434.89      481.76     21.75 o 
   9   7   8       26.48       31.68      7.59 o 
  10   7   8      232.97      225.27     17.12 o 
  11   7   8      725.05      762.69     28.17 o 
  12   7   8      435.44      491.06     43.20 o 
  13   7   8      606.92      643.52     28.59 o 
  14   7   8      852.48      842.58     31.08 o 
  15   7   8        0.05        4.98      8.79 o 
  16   7   8      331.30      332.56     23.10 o 
  17   7   8        2.00        7.89     10.23 o 
  18   7   8       88.05       82.75     17.43 o 
  19   7   8      117.33      138.14     28.30 o 
 -19   8   8        0.08       10.83     19.28 o 
 -18   8   8      437.88      437.73     33.20 o 
 -17   8   8       48.05       57.61     14.96 o 
 -16   8   8      114.39      115.42     17.10 o 
 -15   8   8        1.18        2.57      9.98 o 
 -14   8   8        0.30        3.78      7.62 o 
 -13   8   8       35.51       24.24      8.45 o 
 -12   8   8     1239.25     1248.34     33.76 o 
 -11   8   8      312.56      301.42     17.49 o 
 -10   8   8      123.58      131.28     12.97 o 
  -9   8   8      551.26      561.17     22.81 o 
  -8   8   8      376.35      396.50     18.73 o 
  -7   8   8       66.30       69.10      8.50 o 
  -6   8   8      122.63      177.40     13.23 o 
  -5   8   8      127.04      112.93     10.45 o 
  -4   8   8     1030.16      995.25     25.40 o 
  -3   8   8       32.39       22.35      7.03 o 
  -2   8   8      344.91      355.26     14.72 o 
  -1   8   8     1188.38     1191.48     24.86 o 
   0   8   8     2252.91     2223.73     38.28 o 
   1   8   8      146.94      131.30     13.32 o 
   2   8   8      115.76       80.73      8.02 o 
   3   8   8      298.85      332.28     15.26 o 
   4   8   8      822.64      862.60     22.66 o 
   5   8   8       57.53       45.86      7.03 o 
   6   8   8     1998.81     2036.24     41.69 o 
   7   8   8      155.11      163.44     14.22 o 
   8   8   8       94.06       55.54      9.72 o 
   9   8   8      156.69      135.27     13.43 o 
  10   8   8     1213.05     1253.10     40.53 o 
  11   8   8      263.66      248.16     18.76 o 
  12   8   8      366.27      348.43     22.26 o 
  13   8   8        1.72        7.29      7.76 o 
  14   8   8      184.68      184.80     17.61 o 
  15   8   8       21.32       20.52     10.32 o 
  16   8   8       21.32       22.10     11.19 o 
  17   8   8        7.22        6.89     10.82 o 
  18   8   8        2.48        9.21     13.80 o 
  19   8   8        0.15        4.80     13.77 o 
 -19   9   8       44.20       59.59     25.81 o 
 -18   9   8      104.01       97.82     21.71 o 
 -17   9   8      191.71      178.84     20.97 o 
 -16   9   8       42.49       27.38     12.33 o 
 -15   9   8      790.22      883.98     36.79 o 
 -14   9   8       45.60       26.84     10.87 o 
 -13   9   8       81.10       57.87     10.91 o 
 -12   9   8       13.71        6.51      7.42 o 
 -11   9   8     2978.45     3111.99     52.12 o 
 -10   9   8      924.19      924.54     29.39 o 
  -9   9   8      624.13      580.14     27.50 o 
  -8   9   8        9.94        2.20      6.38 o 
  -7   9   8     6380.10     6421.64     91.31 o 
  -6   9   8      111.26      107.55     11.03 o 
  -5   9   8     1635.35     1665.87     35.36 o 
  -4   9   8      203.48      217.75     14.22 o 
  -3   9   8       23.64       18.94      6.00 o 
  -2   9   8       60.56       59.42      7.49 o 
  -1   9   8     2841.25     2856.05     42.69 o 
   0   9   8        0.50        1.23      4.05 o 
   1   9   8        2.25        9.26      4.20 o 
   2   9   8      712.01      688.66     19.49 o 
   3   9   8     1145.72     1100.13     25.56 o 
   4   9   8      136.07      136.95     11.56 o 
   5   9   8       54.65       51.08      7.97 o 
   6   9   8       38.62       28.56      9.61 o 
   7   9   8     1294.71     1246.47     36.59 o 
   8   9   8      521.19      495.66     25.97 o 
   9   9   8       85.52       81.88     11.83 o 
  10   9   8      242.93      293.83     30.99 o 
  11   9   8     2480.32     2565.15     75.21 o 
  12   9   8       70.37       68.78     13.58 o 
  13   9   8      354.78      346.42     22.09 o 
  14   9   8       97.26       93.55     13.87 o 
  15   9   8      159.75      148.08     16.62 o 
  16   9   8      254.13      269.22     24.81 o 
  17   9   8      296.01      272.62     23.29 o 
  18   9   8      254.60      228.98     23.07 o 
 -18  10   8      108.00      104.78     30.18 o 
 -17  10   8       97.59      103.59     21.41 o 
 -16  10   8      192.37      225.40     24.50 o 
 -15  10   8      559.47      600.14     40.18 o 
 -14  10   8       26.13       30.95     13.81 o 
 -13  10   8        0.39        7.87     10.59 o 
 -12  10   8      253.50      234.37     20.14 o 
 -11  10   8       46.49       49.48     12.30 o 
 -10  10   8      337.86      312.09     23.61 o 
  -9  10   8      511.09      483.65     25.01 o 
  -8  10   8       97.44      103.79     12.66 o 
  -7  10   8        0.24       12.38      6.93 o 
  -6  10   8     5070.73     5277.56     80.13 o 
  -5  10   8      699.02      691.97     26.15 o 
  -4  10   8      113.32       84.71     13.89 o 
  -3  10   8      387.52      380.23     18.48 o 
  -2  10   8     1983.74     1964.27     37.23 o 
  -1  10   8      234.71      212.89     13.06 o 
   0  10   8     1289.21     1233.52     30.64 o 
   1  10   8       25.48       28.00      6.14 o 
   2  10   8     1610.71     1592.68     33.31 o 
   3  10   8       12.94       10.09      4.89 o 
   4  10   8        5.66        1.13      4.58 o 
   5  10   8       56.74       55.86      9.04 o 
   6  10   8      649.15      686.00     26.81 o 
   7  10   8       39.84       46.46     11.66 o 
   8  10   8      568.68      560.68     25.86 o 
   9  10   8     1721.36     1723.51     43.12 o 
  10  10   8     2288.06     2317.32     51.77 o 
  11  10   8       15.44       12.38     11.54 o 
  12  10   8      130.08      115.54     17.39 o 
  13  10   8        5.55       -3.24      9.49 o 
  14  10   8     1729.40     1797.50     49.71 o 
  15  10   8        0.02       -4.05      9.48 o 
  16  10   8      447.04      510.17     32.17 o 
  17  10   8        1.49        1.07     11.75 o 
  18  10   8       18.96       21.65     14.92 o 
 -18  11   8      483.91      523.86     76.60 o 
 -17  11   8      198.56      114.38     24.76 o 
 -16  11   8       55.92       41.27     16.53 o 
 -15  11   8        1.63       19.02     15.54 o 
 -14  11   8        2.76        1.20     12.53 o 
 -13  11   8       47.28       19.07     14.26 o 
 -12  11   8     1498.38     1526.83     54.67 o 
 -11  11   8      196.61      166.83     24.14 o 
 -10  11   8     1929.17     2011.74     45.50 o 
  -9  11   8      643.56      709.25     30.07 o 
  -8  11   8       40.64       45.06     10.20 o 
  -7  11   8      332.40      376.96     22.42 o 
  -6  11   8       13.31       13.12      6.88 o 
  -5  11   8     2978.21     2980.72     52.54 o 
  -4  11   8      185.60      129.28     12.23 o 
  -3  11   8      429.63      432.07     20.24 o 
  -2  11   8      212.91      195.59     17.73 o 
  -1  11   8     1180.46     1204.93     64.95 o 
   0  11   8     1643.64     1691.62     54.49 o 
   1  11   8      796.06      766.91     33.81 o 
   2  11   8     1179.24     1196.58     28.05 o 
   3  11   8      135.08      132.34     13.21 o 
   4  11   8        4.61       -1.45      5.82 o 
   5  11   8       65.52       71.71     11.01 o 
   6  11   8     1953.65     1958.81     67.04 o 
   7  11   8       73.98       38.09      9.09 o 
   8  11   8      247.28      272.66     18.60 o 
   9  11   8        0.31        3.15      7.29 o 
  10  11   8     2119.50     2181.08     51.47 o 
  11  11   8      349.14      325.37     32.56 o 
  12  11   8      331.89      333.81     26.47 o 
  13  11   8       74.54       78.01     16.91 o 
  14  11   8       30.11       34.82     12.60 o 
  15  11   8       77.68       55.53     15.93 o 
  16  11   8      112.57      109.05     19.56 o 
  17  11   8        2.08       17.44     14.30 o 
 -17  12   8       92.53       68.20     28.90 o 
 -16  12   8      423.97      460.18     44.48 o 
 -15  12   8        0.42       10.86     18.62 o 
 -14  12   8      109.22      107.85     23.29 o 
 -13  12   8        2.88        0.38     12.63 o 
 -12  12   8      489.54      508.76     51.46 o 
 -11  12   8        0.21        5.86     12.78 o 
 -10  12   8      734.95      681.75     32.06 o 
  -9  12   8      121.83      100.85     14.18 o 
  -8  12   8       87.75       78.04     12.75 o 
  -7  12   8      565.50      573.67     25.19 o 
  -6  12   8       34.68       34.79      8.13 o 
  -5  12   8      442.24      441.41     23.25 o 
  -4  12   8     1912.16     1846.92     50.39 o 
  -3  12   8      350.34      330.39     22.01 o 
  -2  12   8       81.07       76.85     10.98 o 
  -1  12   8       59.29       67.50     12.91 o 
   0  12   8      425.66      475.64     19.05 o 
   1  12   8     1101.69     1085.38     26.81 o 
   2  12   8     1055.00     1066.44     26.67 o 
   3  12   8      473.95      474.66     33.64 o 
   4  12   8      227.50      205.18     16.94 o 
   5  12   8      220.72      182.76     16.21 o 
   6  12   8       75.40       67.89     11.16 o 
   7  12   8      128.03      123.14     15.69 o 
   8  12   8      368.45      368.67     23.73 o 
   9  12   8      246.72      231.44     18.62 o 
  10  12   8        3.93       15.18      8.64 o 
  11  12   8       53.46       36.37     10.58 o 
  12  12   8       58.86       75.22     20.05 o 
  13  12   8       97.29       94.30     17.41 o 
  14  12   8      332.67      326.97     42.29 o 
  15  12   8      320.09      338.82     30.37 o 
  16  12   8       87.71       53.25     16.19 o 
  17  12   8       12.91       36.10     16.16 o 
 -17  13   8       92.97       63.43     22.93 o 
 -16  13   8        0.16       17.21     18.88 o 
 -15  13   8       34.37        5.20     17.94 o 
 -14  13   8      214.38      228.34     28.88 o 
 -13  13   8      373.82      372.34     40.91 o 
 -12  13   8      135.69      149.78     22.74 o 
 -11  13   8      422.97      416.90     34.37 o 
 -10  13   8      724.16      763.75     59.51 o 
  -9  13   8      236.39      179.28     39.52 o 
  -8  13   8      121.23       66.32     14.72 o 
  -7  13   8      341.20      340.72     24.79 o 
  -6  13   8     1072.44     1142.57     40.41 o 
  -5  13   8      448.86      479.32     26.95 o 
  -4  13   8      121.35       97.15     11.79 o 
  -3  13   8       26.42       30.72      7.85 o 
  -2  13   8      813.75      790.23     36.39 o 
  -1  13   8       54.76       56.15      9.71 o 
   0  13   8       89.43       80.67     11.89 o 
   1  13   8      416.16      416.69     19.02 o 
   2  13   8      582.52      615.91     22.53 o 
   3  13   8      567.90      558.89     25.47 o 
   4  13   8     1559.09     1592.98     40.83 o 
   5  13   8     2014.42     2159.26     49.01 o 
   6  13   8     1419.25     1408.04     67.29 o 
   7  13   8       15.17       11.47      8.38 o 
   8  13   8     1386.85     1454.18     45.53 o 
   9  13   8      738.07      761.19     33.49 o 
  10  13   8       14.95       18.23      9.96 o 
  11  13   8      418.28      440.91     28.16 o 
  12  13   8        8.69        6.20     11.00 o 
  13  13   8       36.66       16.37     12.03 o 
  14  13   8      283.72      326.20     27.33 o 
  15  13   8      127.12       95.65     19.18 o 
  16  13   8      460.51      549.38     42.49 o 
 -16  14   8       10.46        5.94     18.95 o 
 -15  14   8      180.31      160.59     53.97 o 
 -14  14   8      206.74      160.80     26.37 o 
 -13  14   8        1.10       15.06     15.28 o 
 -12  14   8       90.61       35.54     16.48 o 
 -11  14   8       90.12       68.14     20.64 o 
 -10  14   8       71.25       45.10     15.69 o 
  -9  14   8       66.71       89.73     18.26 o 
  -8  14   8     1072.62     1077.19     85.48 o 
  -7  14   8      193.77      195.97     17.46 o 
  -6  14   8      468.83      513.44     26.81 o 
  -5  14   8       12.31       13.74      7.95 o 
  -4  14   8       14.91       15.06      7.67 o 
  -3  14   8       28.22       21.65      8.05 o 
  -2  14   8     1969.32     1983.72     44.15 o 
  -1  14   8      125.93      105.45     12.41 o 
   0  14   8      600.63      588.26     25.41 o 
   1  14   8       66.66       44.07      8.58 o 
   2  14   8       75.85       61.66     10.36 o 
   3  14   8     1146.16     1144.06     51.94 o 
   4  14   8     1345.45     1382.73     42.16 o 
   5  14   8       32.58       26.11      9.65 o 
   6  14   8      934.95      909.11     34.43 o 
   7  14   8        1.41       -9.36      8.12 o 
   8  14   8       84.13       53.68     17.47 o 
   9  14   8      225.73      190.82     20.91 o 
  10  14   8      365.13      396.72     27.18 o 
  11  14   8        1.80        7.15      9.91 o 
  12  14   8      125.04      122.13     19.37 o 
  13  14   8        7.40       -1.14     12.02 o 
  14  14   8      167.93      151.40     21.95 o 
  15  14   8       19.83        5.87     13.81 o 
 -15  15   8      568.51      501.24     87.37 o 
 -14  15   8      221.97      198.39     39.27 o 
 -13  15   8      136.97       70.59     21.01 o 
 -12  15   8       18.31       14.95     15.74 o 
 -11  15   8      862.18      914.94     49.41 o 
 -10  15   8      115.87       79.53     18.81 o 
  -9  15   8      424.45      446.22     35.90 o 
  -8  15   8        1.49      -14.48     10.48 o 
  -7  15   8      882.22      902.58     39.84 o 
  -6  15   8      796.63      820.29     33.95 o 
  -5  15   8     1556.71     1574.20     43.74 o 
  -4  15   8       14.26        8.45      8.10 o 
  -3  15   8      737.58      741.27     29.68 o 
  -2  15   8       87.64       79.24     13.54 o 
  -1  15   8      795.16      796.01     30.02 o 
   0  15   8      278.75      274.37     20.28 o 
   1  15   8      513.26      599.43     32.65 o 
   2  15   8      274.38      264.13     20.16 o 
   3  15   8      551.76      600.54     28.34 o 
   4  15   8      312.11      289.13     21.73 o 
   5  15   8       77.05       62.59     18.22 o 
   6  15   8      466.06      469.65     27.52 o 
   7  15   8      539.26      574.72     30.49 o 
   8  15   8        0.61        5.16      9.86 o 
   9  15   8      201.71      193.92     19.89 o 
  10  15   8      176.73       95.41     18.78 o 
  11  15   8       12.80       10.13     10.78 o 
  12  15   8      252.83      222.07     25.71 o 
  13  15   8      326.96      337.79     34.28 o 
  14  15   8      292.46      307.30     29.70 o 
 -14  16   8       72.82       82.62     27.74 o 
 -13  16   8        9.62       42.01     20.75 o 
 -12  16   8       82.71      125.42     27.97 o 
 -11  16   8      304.38      300.05     38.57 o 
 -10  16   8       19.86       27.15     15.77 o 
  -9  16   8       37.38       30.47     16.07 o 
  -8  16   8       23.26       22.95     14.37 o 
  -7  16   8       92.82       93.10     18.18 o 
  -6  16   8        6.89        3.73      9.13 o 
  -5  16   8      822.93      849.22     35.23 o 
  -4  16   8       52.94       56.17     12.28 o 
  -3  16   8     2342.13     2396.90     65.77 o 
  -2  16   8      718.19      750.93     37.21 o 
  -1  16   8        0.46       16.67      8.89 o 
   0  16   8      310.63      319.43     25.92 o 
   1  16   8       44.95       42.42     12.38 o 
   2  16   8        7.07        0.95      8.97 o 
   3  16   8      702.52      720.85     47.81 o 
   4  16   8       47.85       32.07     10.95 o 
   5  16   8      157.34      160.81     18.10 o 
   6  16   8        3.02        3.38      8.92 o 
   7  16   8       96.07       61.91     14.19 o 
   8  16   8      148.19      126.21     17.07 o 
   9  16   8      652.46      650.12     41.77 o 
  10  16   8      152.30      130.81     18.52 o 
  11  16   8       22.49       30.64     12.26 o 
  12  16   8      162.28      127.64     23.77 o 
  13  16   8      232.18      228.42     36.22 o 
  14  16   8        1.25        8.75     13.19 o 
 -13  17   8       70.56       23.17     20.38 o 
 -12  17   8      178.86      132.53     31.26 o 
 -11  17   8       21.65        1.61     17.31 o 
 -10  17   8        0.02        2.18     15.68 o 
  -9  17   8      444.70      572.19     41.43 o 
  -8  17   8        7.20       29.47     16.42 o 
  -7  17   8     1100.50     1199.60     53.25 o 
  -6  17   8      497.38      474.10     31.86 o 
  -5  17   8      776.70      762.36     38.63 o 
  -4  17   8      126.46      100.50     15.08 o 
  -3  17   8       75.69       68.83     13.81 o 
  -2  17   8      131.58      134.49     16.68 o 
  -1  17   8     1203.18     1342.10     45.25 o 
   0  17   8       16.58        2.41     10.26 o 
   1  17   8     2380.32     2502.32     64.89 o 
   2  17   8       28.82       26.12     13.43 o 
   3  17   8       43.17       32.07     11.29 o 
   4  17   8       19.75       12.71      9.54 o 
   5  17   8        4.91       11.84      9.72 o 
   6  17   8      137.27      130.87     17.33 o 
   7  17   8      129.38      117.71     17.48 o 
   8  17   8      366.23      363.71     27.19 o 
   9  17   8       31.76       20.39     11.72 o 
  10  17   8      228.02      230.73     25.45 o 
  11  17   8        0.60        1.61     11.88 o 
  12  17   8       18.38       18.08     15.51 o 
 -12  18   8      775.14      895.32     62.70 o 
 -11  18   8       11.04       15.06     19.21 o 
 -10  18   8      148.73      139.69     28.76 o 
  -9  18   8      585.52      619.25     50.72 o 
  -8  18   8      496.18      497.27     43.32 o 
  -7  18   8       32.99       27.28     15.30 o 
  -6  18   8       19.28       23.61     13.67 o 
  -5  18   8       57.68       44.12     18.50 o 
  -4  18   8      247.67      252.24     25.14 o 
  -3  18   8      136.71      133.97     22.06 o 
  -2  18   8       10.92        3.41      9.73 o 
  -1  18   8      369.63      384.18     29.83 o 
   0  18   8      433.78      458.52     32.22 o 
   1  18   8        0.91       10.52     11.30 o 
   2  18   8        3.83       -6.55     10.67 o 
   3  18   8      441.05      520.80     38.65 o 
   4  18   8      143.54      125.83     20.82 o 
   5  18   8       36.01       42.42     12.66 o 
   6  18   8      160.16      208.32     22.28 o 
   7  18   8        0.04       -4.28     10.38 o 
   8  18   8        0.12       -2.09     10.31 o 
   9  18   8       12.22       -5.86     11.94 o 
  10  18   8     1042.75     1057.83     66.12 o 
  11  18   8      142.78      142.95     25.40 o 
 -10  19   8       78.16       69.45     34.88 o 
  -9  19   8       11.54       43.07     24.61 o 
  -8  19   8       84.85       56.32     22.23 o 
  -7  19   8      115.79      102.78     25.69 o 
  -6  19   8        3.54       -2.39     13.18 o 
  -5  19   8       20.11        6.02     13.58 o 
  -4  19   8       36.07       17.15     13.42 o 
  -3  19   8      338.67      356.92     42.37 o 
  -2  19   8      468.75      468.77     38.24 o 
  -1  19   8       93.56       57.18     21.57 o 
   0  19   8      115.24      116.38     18.77 o 
   1  19   8       47.69       25.14     13.59 o 
   2  19   8      131.53      145.50     30.16 o 
   3  19   8      162.34      109.99     22.07 o 
   4  19   8       23.78        9.33     13.78 o 
   5  19   8      205.50      208.90     22.60 o 
   6  19   8       37.57       29.70     14.06 o 
   7  19   8      248.75      251.27     27.11 o 
   8  19   8        0.49       -3.11     12.38 o 
   9  19   8       80.61       74.52     18.05 o 
  10  19   8        1.51       13.88     15.20 o 
  -8  20   8      142.54      119.19     28.90 o 
  -7  20   8      275.57      255.43     35.65 o 
  -6  20   8      106.32      123.73     27.09 o 
  -5  20   8        0.03        1.14     17.13 o 
  -4  20   8      171.87      163.50     28.22 o 
  -3  20   8      110.75       60.33     58.57 o 
  -2  20   8      169.59      184.98     27.44 o 
  -1  20   8      198.47      215.35     32.35 o 
   0  20   8       44.92       27.32     14.69 o 
   1  20   8      173.70      125.19     21.13 o 
   2  20   8       62.67       56.35     18.74 o 
   3  20   8      141.93      109.66     29.92 o 
   4  20   8       70.00       18.63     23.07 o 
   5  20   8        0.04       -7.81     16.36 o 
   6  20   8       32.28       50.15     16.49 o 
   7  20   8      208.35      196.49     24.73 o 
   8  20   8       57.20       49.68     17.21 o 
  -6  21   8       44.35       25.91     31.47 o 
  -5  21   8       23.35       21.69     20.13 o 
  -4  21   8       46.65       52.37     27.42 o 
  -3  21   8       75.60       69.97     30.13 o 
  -2  21   8       51.36       25.67     25.37 o 
  -1  21   8       10.50       29.25     34.81 o 
   0  21   8      102.12      111.82     35.02 o 
   1  21   8       34.57       68.00     34.22 o 
   2  21   8      307.55      244.87     43.99 o 
   3  21   8        9.32       -1.85     18.65 o 
   4  21   8        0.42        2.33     18.31 o 
   5  21   8      322.49      327.16     41.31 o 
 -20   1   9       76.99       57.31     19.82 o 
 -19   1   9        2.43      -11.75     11.75 o 
 -18   1   9        9.99       -3.15     10.36 o 
 -17   1   9      289.25      310.66     23.14 o 
 -16   1   9       30.95       29.29     10.89 o 
 -15   1   9      880.25      869.97     32.49 o 
 -14   1   9      109.31      118.59     15.53 o 
 -13   1   9       16.02       19.60      8.26 o 
 -12   1   9      779.96      776.45     26.93 o 
 -11   1   9      257.26      301.78     17.99 o 
 -10   1   9       31.43       36.24      6.78 o 
  -9   1   9      595.03      629.46     15.42 o 
  -8   1   9        2.24        2.36      3.74 o 
  -7   1   9        2.06        8.59      3.74 o 
  -6   1   9       39.38       29.73      4.71 o 
  -5   1   9     4142.53     4129.22     43.86 o 
  -4   1   9      409.49      435.72     11.60 o 
  -3   1   9     1063.21     1082.96     20.32 o 
  -2   1   9     2506.03     2546.13     33.59 o 
  -1   1   9     6092.57     5928.99     66.66 o 
   0   1   9     1315.99     1310.23     20.46 o 
   1   1   9       48.48       73.72     14.56 o 
   2   1   9      272.30      300.67     10.91 o 
   3   1   9     1626.84     1690.07     26.71 o 
   4   1   9     2155.58     2107.76     31.38 o 
   5   1   9      106.31      115.09      7.71 o 
   6   1   9      585.98      570.70     16.28 o 
   7   1   9     1740.50     1724.13     32.88 o 
   8   1   9     1914.57     1920.87     33.70 o 
   9   1   9      595.50      621.91     19.69 o 
  10   1   9     3500.71     3676.90     58.11 o 
  11   1   9       19.58       18.72      7.08 o 
  12   1   9     1437.67     1544.73     63.22 o 
  13   1   9       48.84       58.29     11.86 o 
  14   1   9       19.82       39.72     15.19 o 
  15   1   9      126.43      140.36     37.26 o 
  16   1   9      876.88     1019.36     70.05 o 
  17   1   9      335.28      443.80     52.58 o 
  18   1   9      151.15      146.32     34.49 o 
  19   1   9        5.21      -13.07     19.42 o 
  20   1   9       49.51       98.06     34.02 o 
 -20   2   9        0.58       -5.67     14.10 o 
 -19   2   9       11.16       17.02     13.28 o 
 -18   2   9       22.62       22.78     12.25 o 
 -17   2   9      967.37     1080.62     38.30 o 
 -16   2   9      107.74      129.85     16.02 o 
 -15   2   9      687.92      737.21     30.38 o 
 -14   2   9       35.04       26.56      9.51 o 
 -13   2   9       17.53       28.13      9.21 o 
 -12   2   9       14.68       25.31      7.69 o 
 -11   2   9      470.09      483.85     19.48 o 
 -10   2   9     1175.10     1268.18     27.75 o 
  -9   2   9     2226.63     2272.02     34.10 o 
  -8   2   9      405.45      405.69     13.35 o 
  -7   2   9       58.46       42.97      5.69 o 
  -6   2   9     1026.57      986.91     21.63 o 
  -5   2   9      791.09      699.25     15.73 o 
  -4   2   9     2002.18     2004.77     36.71 o 
  -3   2   9     5271.99     5142.46     50.29 o 
  -2   2   9       98.78      114.88      6.74 o 
  -1   2   9     4362.07     4284.01     44.58 o 
   0   2   9      690.84      683.00     13.59 o 
   1   2   9     3463.30     3547.42     45.00 o 
   2   2   9     1029.02      982.13     20.21 o 
   3   2   9      914.74      893.17     19.41 o 
   4   2   9       55.26       66.81      7.99 o 
   5   2   9     6952.37     6726.19     74.52 o 
   6   2   9      494.42      508.04     16.21 o 
   7   2   9       49.75       45.88     10.21 o 
   8   2   9      549.62      561.63     22.29 o 
   9   2   9      133.47      124.58     10.79 o 
  10   2   9       23.62       28.12      6.78 o 
  11   2   9      919.00      959.97     43.04 o 
  12   2   9       40.20       34.20     10.69 o 
  13   2   9        4.64       11.20     11.15 o 
  14   2   9      763.35      862.48     34.82 o 
  15   2   9      288.96      299.11     27.33 o 
  16   2   9      338.15      402.62     48.69 o 
  17   2   9       14.14       20.68     21.56 o 
  18   2   9      784.38      869.87     71.30 o 
  19   2   9        1.07        7.99     22.56 o 
  20   2   9      248.79      274.64     47.47 o 
 -20   3   9       88.92      100.89     30.18 o 
 -19   3   9       43.36       33.95     16.49 o 
 -18   3   9      152.64      164.89     22.48 o 
 -17   3   9       86.14       99.88     22.85 o 
 -16   3   9        1.99        6.11      9.54 o 
 -15   3   9       40.12       39.03     10.65 o 
 -14   3   9     1640.27     1748.57     43.23 o 
 -13   3   9     1678.33     1736.69     39.35 o 
 -12   3   9     3032.81     3151.14     53.63 o 
 -11   3   9     3277.66     3529.57     52.48 o 
 -10   3   9        0.93        9.50      5.99 o 
  -9   3   9      372.06      384.16     17.86 o 
  -8   3   9     1732.75     1771.92     28.84 o 
  -7   3   9     1383.20     1278.94     22.83 o 
  -6   3   9     1432.25     1417.65     22.02 o 
  -5   3   9     4302.11     4227.77     45.02 o 
  -4   3   9     6316.38     6212.19     65.99 o 
  -3   3   9     6903.63     6817.87     63.02 o 
  -2   3   9       43.30       48.73      6.40 o 
  -1   3   9      156.21      188.61     10.27 o 
   0   3   9     1604.71     1592.79     25.50 o 
   1   3   9     5995.61     5888.41     66.33 o 
   2   3   9     2430.42     2356.70     41.54 o 
   3   3   9      664.64      685.43     30.98 o 
   4   3   9       75.99       73.15      8.27 o 
   5   3   9       71.51       58.30      6.95 o 
   6   3   9     1227.23     1214.81     25.07 o 
   7   3   9       13.22       24.67      5.87 o 
   8   3   9      431.89      450.64     18.33 o 
   9   3   9     4906.37     5149.14     82.72 o 
  10   3   9     1547.64     1577.92     33.05 o 
  11   3   9     1100.27     1124.30     35.06 o 
  12   3   9      435.68      496.80     23.55 o 
  13   3   9      661.98      685.51     30.99 o 
  14   3   9      269.39      251.45     21.79 o 
  15   3   9      729.12      815.22     43.08 o 
  16   3   9        5.67        2.55     11.20 o 
  17   3   9      223.58      167.12     28.33 o 
  18   3   9      271.75      208.52     39.75 o 
  19   3   9      113.58       85.92     43.48 o 
  20   3   9      151.15      172.96     39.34 o 
 -20   4   9       60.14       32.70     18.74 o 
 -19   4   9       93.24       78.95     21.83 o 
 -18   4   9       62.17       83.41     15.98 o 
 -17   4   9      413.54      416.55     31.37 o 
 -16   4   9      453.42      468.68     28.82 o 
 -15   4   9       38.70       34.86     11.94 o 
 -14   4   9        0.27       -2.90      7.43 o 
 -13   4   9      163.34      193.54     15.98 o 
 -12   4   9     1366.79     1403.51     32.35 o 
 -11   4   9     2158.30     2245.74     40.49 o 
 -10   4   9     2651.71     2875.17     45.41 o 
  -9   4   9      824.42      825.60     21.98 o 
  -8   4   9      390.89      397.27     16.97 o 
  -7   4   9       15.12       23.40      6.47 o 
  -6   4   9      670.61      624.94     16.17 o 
  -5   4   9     2726.49     2660.63     35.67 o 
  -4   4   9      143.73      133.15      7.94 o 
  -3   4   9     1795.17     1886.86     30.06 o 
  -2   4   9       25.51       43.33      7.18 o 
  -1   4   9     3434.64     3374.58     45.19 o 
   0   4   9       44.31       18.65      4.58 o 
   1   4   9     2399.89     2527.57     37.15 o 
   2   4   9     6254.14     6035.25     74.72 o 
   3   4   9     1177.97     1141.05     25.82 o 
   4   4   9      162.92      173.45     11.74 o 
   5   4   9       85.65       66.07      8.59 o 
   6   4   9     2172.07     2272.04     37.08 o 
   7   4   9     1625.73     1535.29     33.62 o 
   8   4   9      149.46      155.97     11.92 o 
   9   4   9      114.93       74.60      9.68 o 
  10   4   9     1440.43     1446.51     34.75 o 
  11   4   9      201.54      204.51     16.63 o 
  12   4   9      188.21      159.20     16.33 o 
  13   4   9      879.45      914.03     31.09 o 
  14   4   9       51.82       30.26     12.16 o 
  15   4   9      179.67      166.54     28.03 o 
  16   4   9        4.18       -0.05     11.24 o 
  17   4   9        0.58       -4.70     13.72 o 
  18   4   9       12.89        8.12     18.29 o 
  19   4   9        1.80      -15.13     17.84 o 
 -20   5   9        3.70      -20.86     15.24 o 
 -19   5   9       16.64       -0.01     14.93 o 
 -18   5   9        7.70       -8.53     11.83 o 
 -17   5   9       67.10       78.91     15.57 o 
 -16   5   9      530.68      582.12     31.51 o 
 -15   5   9      395.88      444.95     28.14 o 
 -14   5   9       12.02       20.00      8.94 o 
 -13   5   9        8.95       13.75      7.50 o 
 -12   5   9        2.62        3.90      6.68 o 
 -11   5   9      131.81      106.25     10.87 o 
 -10   5   9       89.97       67.00      9.65 o 
  -9   5   9     2096.29     2134.57     37.38 o 
  -8   5   9      120.61      134.74     13.44 o 
  -7   5   9     3508.28     3453.41     47.26 o 
  -6   5   9     2482.64     2422.33     40.22 o 
  -5   5   9       25.87       17.22      4.68 o 
  -4   5   9     1123.75     1084.36     29.55 o 
  -3   5   9      220.89      265.60     13.30 o 
  -2   5   9     2390.89     2479.26     35.91 o 
  -1   5   9      114.95      132.59      8.52 o 
   0   5   9      167.27      171.98     12.68 o 
   1   5   9      306.39      313.91     14.65 o 
   2   5   9     1163.97     1131.24     26.15 o 
   3   5   9        0.03        4.58      4.55 o 
   4   5   9       28.71       25.45      5.84 o 
   5   5   9     1237.24     1098.11     26.87 o 
   6   5   9      372.64      414.26     18.02 o 
   7   5   9      168.27      189.13     12.80 o 
   8   5   9     1598.34     1655.97     41.24 o 
   9   5   9      660.91      683.04     24.21 o 
  10   5   9      478.40      472.64     21.75 o 
  11   5   9      395.89      376.00     20.73 o 
  12   5   9        0.34       -8.10      6.09 o 
  13   5   9        2.01        5.38      7.67 o 
  14   5   9       26.91       27.29      9.68 o 
  15   5   9      492.53      561.79     57.44 o 
  16   5   9       79.73       75.81     18.54 o 
  17   5   9       41.80       31.36     14.75 o 
  18   5   9       83.94       70.00     21.03 o 
  19   5   9      363.39      316.41     76.11 o 
 -19   6   9      182.69      173.70     27.39 o 
 -18   6   9      137.49      106.08     28.32 o 
 -17   6   9      583.16      723.61     35.88 o 
 -16   6   9      422.21      437.50     25.60 o 
 -15   6   9      457.34      477.30     25.54 o 
 -14   6   9      574.89      579.17     25.05 o 
 -13   6   9      758.73      810.19     27.64 o 
 -12   6   9      140.30       87.73     10.99 o 
 -11   6   9      665.66      645.65     23.10 o 
 -10   6   9      124.10      128.49     11.85 o 
  -9   6   9      276.78      260.45     17.63 o 
  -8   6   9     1707.89     1672.67     32.93 o 
  -7   6   9     1171.84     1250.14     28.70 o 
  -6   6   9     1199.21     1267.63     31.48 o 
  -5   6   9       70.76      102.86      9.67 o 
  -4   6   9      156.59      147.44     10.33 o 
  -3   6   9      521.96      497.59     15.49 o 
  -2   6   9        5.30        9.17      4.06 o 
  -1   6   9       52.73       73.67      8.32 o 
   0   6   9     4789.73     4675.57     55.68 o 
   1   6   9     2051.54     1914.30     36.09 o 
   2   6   9     1890.32     1817.86     36.52 o 
   3   6   9     1980.66     1835.74     35.90 o 
   4   6   9       54.75       36.65      6.95 o 
   5   6   9      207.72      176.64     12.04 o 
   6   6   9      689.24      679.59     20.56 o 
   7   6   9       19.11       14.06      5.49 o 
   8   6   9      314.31      288.30     26.00 o 
   9   6   9      171.00      191.69     14.23 o 
  10   6   9     2217.64     2310.52     48.29 o 
  11   6   9     1770.86     1827.57     42.22 o 
  12   6   9       17.82       31.74      9.06 o 
  13   6   9       58.92       43.20      9.93 o 
  14   6   9      283.85      285.50     19.95 o 
  15   6   9       19.87        9.74     10.54 o 
  16   6   9        0.31       -3.10     11.22 o 
  17   6   9      193.79      184.61     22.70 o 
  18   6   9        0.15        6.56     12.93 o 
  19   6   9      130.00      145.43     42.53 o 
 -19   7   9       19.65       28.44     21.13 o 
 -18   7   9      604.17      637.33     50.17 o 
 -17   7   9        2.55        1.10     11.68 o 
 -16   7   9       45.54       37.67     11.61 o 
 -15   7   9      108.60      101.38     14.59 o 
 -14   7   9     1334.60     1428.41     36.21 o 
 -13   7   9      615.89      601.69     24.58 o 
 -12   7   9      569.02      581.06     23.37 o 
 -11   7   9       27.73       30.19      7.86 o 
 -10   7   9      297.04      323.02     17.53 o 
  -9   7   9      508.12      509.91     21.52 o 
  -8   7   9     1651.08     1734.08     44.67 o 
  -7   7   9       28.31       37.66      8.61 o 
  -6   7   9        3.07        5.02      5.02 o 
  -5   7   9     1433.73     1367.95     30.60 o 
  -4   7   9      270.54      201.80     12.83 o 
  -3   7   9       56.87       43.57      6.67 o 
  -2   7   9    11625.92    11580.38    107.30 o 
  -1   7   9     1556.64     1479.04     33.05 o 
   0   7   9     1052.98     1023.46     26.37 o 
   1   7   9       38.85       32.78      6.49 o 
   2   7   9       22.40       33.89     14.25 o 
   3   7   9       56.45       28.43      6.70 o 
   4   7   9     3159.99     3130.37     47.80 o 
   5   7   9      762.32      741.32     21.60 o 
   6   7   9       85.69       62.79     12.09 o 
   7   7   9       51.39       43.01      7.61 o 
   8   7   9        5.18       -1.81      5.61 o 
   9   7   9      157.01      167.61     15.36 o 
  10   7   9     3964.81     3818.22     85.13 o 
  11   7   9        2.26        1.79      7.60 o 
  12   7   9     1645.95     1660.99     42.15 o 
  13   7   9      764.97      799.43     29.78 o 
  14   7   9      596.79      655.36     31.80 o 
  15   7   9      419.61      409.36     29.30 o 
  16   7   9        6.38       15.30     10.07 o 
  17   7   9       45.57       25.91     13.65 o 
  18   7   9       20.76       19.96     15.86 o 
  19   7   9        0.29        1.09     19.46 o 
 -19   8   9      264.88      234.26     35.25 o 
 -18   8   9        8.72       19.96     29.74 o 
 -17   8   9      227.74      222.68     32.73 o 
 -16   8   9      344.42      359.66     26.74 o 
 -15   8   9      300.21      305.05     23.84 o 
 -14   8   9        7.34       12.81      8.90 o 
 -13   8   9      188.79      180.42     15.46 o 
 -12   8   9       18.18       13.98      7.61 o 
 -11   8   9     1464.20     1491.46     40.96 o 
 -10   8   9      397.15      355.46     22.18 o 
  -9   8   9      265.01      224.74     28.05 o 
  -8   8   9      604.26      639.54     27.49 o 
  -7   8   9      284.80      309.01     19.21 o 
  -6   8   9      444.79      419.31     19.34 o 
  -5   8   9      171.93      134.49     11.65 o 
  -4   8   9     2067.19     2027.63     38.85 o 
  -3   8   9     2829.36     2810.72     42.68 o 
  -2   8   9     1208.85     1162.43     25.45 o 
  -1   8   9       64.31       59.75      7.57 o 
   0   8   9       15.31       20.25      5.32 o 
   1   8   9     4318.69     4319.67     64.36 o 
   2   8   9        1.03        1.27      4.66 o 
   3   8   9        1.12       13.53      5.26 o 
   4   8   9     3644.68     3624.09     53.57 o 
   5   8   9     2202.97     2087.00     38.66 o 
   6   8   9      904.20      843.72     26.60 o 
   7   8   9      276.02      303.43     25.30 o 
   8   8   9      423.00      432.32     37.91 o 
   9   8   9     1205.47     1191.99     34.15 o 
  10   8   9       40.08       15.94      8.62 o 
  11   8   9       48.01       33.60     11.93 o 
  12   8   9       47.74       39.01     11.95 o 
  13   8   9        0.26        8.30      7.84 o 
  14   8   9      959.45      990.73     37.10 o 
  15   8   9       32.15       12.80      9.69 o 
  16   8   9      274.12      241.36     21.01 o 
  17   8   9      260.29      284.09     32.43 o 
  18   8   9       64.59       75.44     20.46 o 
 -18   9   9      252.57      282.97     40.34 o 
 -17   9   9      355.70      333.72     33.17 o 
 -16   9   9        9.09        3.10     12.07 o 
 -15   9   9      393.45      408.65     30.39 o 
 -14   9   9      146.53      145.43     22.58 o 
 -13   9   9       41.54       37.74     12.32 o 
 -12   9   9      697.72      736.11     36.33 o 
 -11   9   9     1288.98     1252.12     38.04 o 
 -10   9   9      914.78      949.87     32.67 o 
  -9   9   9      717.81      696.30     28.70 o 
  -8   9   9      310.98      289.69     35.70 o 
  -7   9   9     3466.96     3423.24     61.61 o 
  -6   9   9     2384.59     2514.59     46.76 o 
  -5   9   9       29.30       27.18      6.99 o 
  -4   9   9      385.45      390.24     18.76 o 
  -3   9   9     1567.22     1563.82     34.22 o 
  -2   9   9      288.21      254.00     13.80 o 
  -1   9   9      136.12      109.37      9.83 o 
   0   9   9     1078.08     1098.79     26.95 o 
   1   9   9      105.40      111.38     11.79 o 
   2   9   9     1678.88     1582.05     35.42 o 
   3   9   9      224.68      232.14     17.70 o 
   4   9   9      444.31      398.41     18.13 o 
   5   9   9      617.01      611.56     21.96 o 
   6   9   9        0.03       -5.69      5.52 o 
   7   9   9      589.98      584.45     39.87 o 
   8   9   9     1099.43     1040.26     31.93 o 
   9   9   9      687.88      744.60     33.67 o 
  10   9   9     2453.26     2551.62     54.19 o 
  11   9   9     1527.10     1723.97     48.75 o 
  12   9   9       11.33       -6.81      9.21 o 
  13   9   9        1.62       -0.39      8.95 o 
  14   9   9        1.58        5.78     10.08 o 
  15   9   9      111.56      121.29     17.59 o 
  16   9   9       32.93       29.80     13.47 o 
  17   9   9       10.42       14.65     13.44 o 
  18   9   9        3.24       11.12     14.84 o 
 -18  10   9       10.02      -10.31     18.51 o 
 -17  10   9      568.15      607.44     83.56 o 
 -16  10   9      233.77      243.66     29.21 o 
 -15  10   9       22.71       35.82     16.52 o 
 -14  10   9        1.94       10.25     13.47 o 
 -13  10   9       24.05       58.57     15.89 o 
 -12  10   9      516.82      538.92     66.32 o 
 -11  10   9     1114.05     1116.38     37.10 o 
 -10  10   9       10.88       16.14      8.93 o 
  -9  10   9      489.82      462.41     25.38 o 
  -8  10   9      164.28      132.06     14.60 o 
  -7  10   9       19.42       18.61      7.62 o 
  -6  10   9       19.21       21.12      7.76 o 
  -5  10   9      320.92      312.55     18.11 o 
  -4  10   9      240.29      244.70     22.81 o 
  -3  10   9       18.29       18.24      6.45 o 
  -2  10   9      493.02      513.01     25.21 o 
  -1  10   9      239.75      208.99     13.44 o 
   0  10   9     5814.84     5794.92     76.37 o 
   1  10   9      171.95      139.89     13.85 o 
   2  10   9     2471.39     2440.46     43.17 o 
   3  10   9      235.78      209.08     15.33 o 
   4  10   9     1032.30     1015.34     39.60 o 
   5  10   9      258.14      244.89     17.62 o 
   6  10   9      261.46      245.72     18.45 o 
   7  10   9      515.03      523.20     29.88 o 
   8  10   9     3738.16     3651.86     72.00 o 
   9  10   9      118.32       84.61     17.92 o 
  10  10   9      620.56      594.10     43.04 o 
  11  10   9      245.79      236.98     22.32 o 
  12  10   9        0.77        0.21      9.39 o 
  13  10   9       23.19       23.75     12.44 o 
  14  10   9      658.79      738.89     35.52 o 
  15  10   9       42.73       40.71     13.77 o 
  16  10   9       34.52       28.35     13.47 o 
  17  10   9      256.68      223.87     34.73 o 
 -17  11   9        8.41       38.69     20.04 o 
 -16  11   9       39.88       28.15     19.64 o 
 -15  11   9       46.90       41.78     21.83 o 
 -14  11   9       61.68       30.92     15.25 o 
 -13  11   9       35.61       26.91     14.19 o 
 -12  11   9      290.63      298.54     29.57 o 
 -11  11   9        9.18       16.05     13.46 o 
 -10  11   9     1010.67     1010.48     33.77 o 
  -9  11   9       21.24       11.23      9.14 o 
  -8  11   9      177.13      183.17     17.14 o 
  -7  11   9     1248.02     1246.69     50.26 o 
  -6  11   9       63.94       62.81     10.47 o 
  -5  11   9       57.51       39.81      8.27 o 
  -4  11   9      288.37      314.88     21.04 o 
  -3  11   9      248.22      264.49     22.41 o 
  -2  11   9     5055.85     5100.30     73.37 o 
  -1  11   9        5.12        3.51      5.38 o 
   0  11   9      486.44      507.88     22.35 o 
   1  11   9       24.77       29.52      7.42 o 
   2  11   9       29.06       35.28      7.55 o 
   3  11   9        8.02       12.19      5.62 o 
   4  11   9      159.93      153.40     16.10 o 
   5  11   9        0.05       -2.86      6.09 o 
   6  11   9     2284.56     2423.92     55.93 o 
   7  11   9       10.28        5.75      7.16 o 
   8  11   9      254.54      236.00     19.41 o 
   9  11   9      405.68      465.25     26.41 o 
  10  11   9        0.02        3.38      8.72 o 
  11  11   9       47.83       37.90     12.34 o 
  12  11   9      140.88      118.51     17.90 o 
  13  11   9       58.59       55.90     17.45 o 
  14  11   9       23.82       40.83     13.20 o 
  15  11   9      301.35      335.29     27.55 o 
  16  11   9       75.01       50.44     15.92 o 
  17  11   9       32.69       19.13     15.06 o 
 -17  12   9      819.58      799.08     57.86 o 
 -16  12   9       58.92       19.92     20.50 o 
 -15  12   9        0.55       -0.81     15.19 o 
 -14  12   9      133.47       91.38     20.52 o 
 -13  12   9      925.75      887.40     58.29 o 
 -12  12   9       10.70        9.39     12.43 o 
 -11  12   9       12.81       16.52     12.41 o 
 -10  12   9       17.02       18.77      9.75 o 
  -9  12   9     2152.71     2060.67     51.06 o 
  -8  12   9      305.62      257.55     25.44 o 
  -7  12   9      611.80      592.39     26.15 o 
  -6  12   9      164.19      168.58     15.14 o 
  -5  12   9     1916.85     1928.46     42.91 o 
  -4  12   9      203.58      171.17     14.84 o 
  -3  12   9      164.36      160.72     14.27 o 
  -2  12   9     1694.26     1612.61     63.15 o 
  -1  12   9      598.96      643.92     30.39 o 
   0  12   9      390.66      370.43     20.81 o 
   1  12   9      127.81      103.95     15.97 o 
   2  12   9     1735.21     1734.94     39.96 o 
   3  12   9       44.89       37.54      8.34 o 
   4  12   9     1834.22     1940.16     45.17 o 
   5  12   9     1702.24     1745.33     43.13 o 
   6  12   9     2516.68     2600.18     75.23 o 
   7  12   9      163.68      149.72     16.33 o 
   8  12   9     1054.10     1096.97     45.59 o 
   9  12   9      179.38      154.03     17.17 o 
  10  12   9       20.59       24.93     10.04 o 
  11  12   9        0.10        3.24      8.89 o 
  12  12   9      110.39      104.03     17.71 o 
  13  12   9       58.64       36.17     14.59 o 
  14  12   9        1.56        0.72     11.05 o 
  15  12   9        0.05       -1.26     11.31 o 
  16  12   9       41.25       38.63     15.51 o 
 -16  13   9       15.25       36.07     22.26 o 
 -15  13   9       41.39       20.21     19.02 o 
 -14  13   9      431.80      445.75     38.67 o 
 -13  13   9       21.18       16.60     14.99 o 
 -12  13   9      695.75      627.98     41.42 o 
 -11  13   9      126.17      118.77     20.34 o 
 -10  13   9        3.84       -7.41     10.30 o 
  -9  13   9       24.56       11.84     10.49 o 
  -8  13   9      171.61      209.87     19.62 o 
  -7  13   9      443.78      470.78     25.19 o 
  -6  13   9      114.12      116.13     13.66 o 
  -5  13   9      147.87      150.78     14.85 o 
  -4  13   9      468.48      467.74     25.50 o 
  -3  13   9     1587.35     1526.68     44.33 o 
  -2  13   9      683.75      664.31     32.93 o 
  -1  13   9      765.21      737.00     27.68 o 
   0  13   9      171.78      157.96     13.41 o 
   1  13   9      100.58       89.64     13.47 o 
   2  13   9      145.92      145.49     13.60 o 
   3  13   9       65.86       59.98     11.04 o 
   4  13   9      235.97      202.89     18.16 o 
   5  13   9       82.94      116.64     14.71 o 
   6  13   9      181.62      185.49     22.01 o 
   7  13   9        7.09        6.41      8.12 o 
   8  13   9       24.57       13.52      9.51 o 
   9  13   9      593.40      616.98     34.96 o 
  10  13   9      261.74      274.55     27.73 o 
  11  13   9       22.65       26.59     10.94 o 
  12  13   9      153.75      133.51     28.08 o 
  13  13   9       78.27       53.03     17.16 o 
  14  13   9      122.97       91.29     18.52 o 
  15  13   9      135.63      111.30     20.94 o 
  16  13   9      185.10      197.16     25.18 o 
 -15  14   9      725.48      854.23     59.77 o 
 -14  14   9      197.97      223.63     34.43 o 
 -13  14   9      545.54      596.02     43.08 o 
 -12  14   9       30.59       15.39     15.04 o 
 -11  14   9      125.89      128.55     29.31 o 
 -10  14   9      441.35      440.53     49.29 o 
  -9  14   9       26.28       16.28     12.64 o 
  -8  14   9       16.73       23.63     11.69 o 
  -7  14   9      451.35      406.22     27.70 o 
  -6  14   9        7.49        6.12      7.96 o 
  -5  14   9      290.19      256.30     20.94 o 
  -4  14   9      913.81      885.35     33.64 o 
  -3  14   9     1882.55     1917.99     44.50 o 
  -2  14   9       42.63       36.87      9.48 o 
  -1  14   9     1223.17     1261.38     35.40 o 
   0  14   9      485.16      558.61     25.89 o 
   1  14   9       54.82       42.94      9.03 o 
   2  14   9      380.43      417.58     23.99 o 
   3  14   9        0.30        2.16      7.71 o 
   4  14   9     1213.25     1212.94     37.39 o 
   5  14   9       38.53       40.17     10.96 o 
   6  14   9       44.67       35.42     10.98 o 
   7  14   9       49.32       33.22     11.32 o 
   8  14   9      154.77      120.83     18.76 o 
   9  14   9     1180.19     1215.84     41.74 o 
  10  14   9        0.42       11.50     10.09 o 
  11  14   9      295.61      302.99     25.38 o 
  12  14   9      104.15       67.67     16.59 o 
  13  14   9      649.79      648.60     53.75 o 
  14  14   9       32.58       24.42     14.56 o 
  15  14   9      148.64      162.74     23.32 o 
 -15  15   9       56.37       16.79     21.89 o 
 -14  15   9        3.37      -27.07     16.32 o 
 -13  15   9       12.93        8.41     18.04 o 
 -12  15   9        1.55        2.28     15.22 o 
 -11  15   9      145.79      131.51     21.84 o 
 -10  15   9      183.80       84.94     38.52 o 
  -9  15   9        0.69        1.06     13.17 o 
  -8  15   9       23.69       39.91     15.68 o 
  -7  15   9       69.58       50.39     12.84 o 
  -6  15   9      701.05      722.27     34.84 o 
  -5  15   9      158.10      144.16     16.60 o 
  -4  15   9       34.17       28.74      9.29 o 
  -3  15   9      382.59      394.82     25.21 o 
  -2  15   9     2243.55     2364.81     51.30 o 
  -1  15   9        0.69       -1.01      7.34 o 
   0  15   9      183.91      182.42     17.13 o 
   1  15   9      957.54      925.69     57.84 o 
   2  15   9       29.21       40.22     11.33 o 
   3  15   9        2.90        3.85      8.35 o 
   4  15   9       22.57       10.87     10.44 o 
   5  15   9      610.92      656.68     31.45 o 
   6  15   9       79.85       75.04     14.23 o 
   7  15   9       49.47       45.21     12.41 o 
   8  15   9       44.18       50.44     12.80 o 
   9  15   9      882.53      849.67     66.46 o 
  10  15   9      191.91      165.81     19.70 o 
  11  15   9        4.32        7.67     10.50 o 
  12  15   9       11.78       13.94     14.32 o 
  13  15   9      104.00       75.03     19.23 o 
  14  15   9       52.77       37.54     18.53 o 
 -14  16   9       95.09       46.37     32.16 o 
 -13  16   9        4.65        9.95     18.80 o 
 -12  16   9      137.92       53.76     28.01 o 
 -11  16   9       25.76        2.64     15.26 o 
 -10  16   9       48.36       29.90     16.46 o 
  -9  16   9      286.11      266.73     34.67 o 
  -8  16   9        7.34        1.94     12.60 o 
  -7  16   9      194.21      226.65     22.95 o 
  -6  16   9        2.77       14.20      9.37 o 
  -5  16   9      239.79      264.50     29.92 o 
  -4  16   9        0.64        3.79      8.69 o 
  -3  16   9      469.73      510.11     28.81 o 
  -2  16   9        2.67        7.69      9.11 o 
  -1  16   9       77.99       48.90     11.76 o 
   0  16   9      660.44      670.47     32.31 o 
   1  16   9      469.19      473.51     45.21 o 
   2  16   9      413.52      394.31     43.68 o 
   3  16   9      105.28       73.53     13.17 o 
   4  16   9      106.32      110.82     15.99 o 
   5  16   9      107.11      102.09     15.34 o 
   6  16   9      141.59      100.60     15.51 o 
   7  16   9       15.48       26.51     11.16 o 
   8  16   9      868.99      873.17     46.80 o 
   9  16   9       16.00       13.04     10.49 o 
  10  16   9      106.52       67.41     14.86 o 
  11  16   9       47.00       32.40     14.24 o 
  12  16   9        3.93        5.17     13.69 o 
  13  16   9       28.97       25.75     16.33 o 
 -12  17   9        4.05      -16.06     16.74 o 
 -11  17   9        1.09       20.40     19.72 o 
 -10  17   9      160.67      105.83     25.89 o 
  -9  17   9       13.78       -2.45     15.04 o 
  -8  17   9      174.09      203.08     36.01 o 
  -7  17   9       45.93       29.64     15.65 o 
  -6  17   9      108.32       79.98     16.77 o 
  -5  17   9        3.37       -2.55     10.47 o 
  -4  17   9        3.13       18.70     10.15 o 
  -3  17   9       10.73        2.78      9.34 o 
  -2  17   9      167.29      157.85     18.39 o 
  -1  17   9       45.73       48.33     12.81 o 
   0  17   9      366.44      415.61     30.55 o 
   1  17   9      447.94      428.40     30.67 o 
   2  17   9       85.81       66.63     16.52 o 
   3  17   9        4.07       -9.52      8.68 o 
   4  17   9        1.18        1.31      8.63 o 
   5  17   9     1059.84     1154.28     41.50 o 
   6  17   9      202.59      195.92     20.41 o 
   7  17   9       58.28       54.35     13.93 o 
   8  17   9       39.78       10.52     11.32 o 
   9  17   9      398.35      414.16     30.44 o 
  10  17   9       87.50       86.96     18.42 o 
  11  17   9        1.75        7.51     11.46 o 
  12  17   9        1.72        6.71     13.79 o 
 -11  18   9       57.17       43.98     22.03 o 
 -10  18   9      272.97      305.97     39.40 o 
  -9  18   9       52.70       44.01     19.89 o 
  -8  18   9       83.35       20.45     18.46 o 
  -7  18   9       16.12        3.81     14.62 o 
  -6  18   9      274.91      286.28     32.20 o 
  -5  18   9      198.78      139.54     21.48 o 
  -4  18   9        4.26       -4.61     10.74 o 
  -3  18   9      119.56      139.60     17.71 o 
  -2  18   9      456.95      467.43     35.83 o 
  -1  18   9        5.38        6.22     11.39 o 
   0  18   9       83.69       69.26     15.77 o 
   1  18   9       98.74      110.26     20.19 o 
   2  18   9      716.79      737.24     39.90 o 
   3  18   9        3.62        6.89     12.17 o 
   4  18   9       27.21       19.55     11.52 o 
   5  18   9      123.26      123.97     22.35 o 
   6  18   9     1879.72     2034.37     55.57 o 
   7  18   9       19.58       29.53     12.78 o 
   8  18   9       60.13       66.10     16.61 o 
   9  18   9       23.09       15.46     13.81 o 
  10  18   9      201.44      211.62     25.61 o 
  -9  19   9        4.84       -8.72     16.30 o 
  -8  19   9        0.24      -15.06     16.69 o 
  -7  19   9      266.62      256.83     34.66 o 
  -6  19   9       45.85       25.73     19.36 o 
  -5  19   9        0.48        4.51     13.33 o 
  -4  19   9       12.82        2.75     12.99 o 
  -3  19   9      932.19     1006.67     46.37 o 
  -2  19   9        9.22        8.02     13.38 o 
  -1  19   9        5.42        2.47     12.62 o 
   0  19   9       94.49       76.18     17.25 o 
   1  19   9       36.99       -1.96     11.55 o 
   2  19   9       70.29       85.69     18.55 o 
   3  19   9       21.15       12.89     14.63 o 
   4  19   9      158.49      137.30     24.61 o 
   5  19   9        0.65        1.01     12.26 o 
   6  19   9        8.16       17.65     13.70 o 
   7  19   9       38.95       39.52     14.73 o 
   8  19   9       14.48       13.14     13.62 o 
   9  19   9      242.00      237.49     27.29 o 
  -7  20   9      323.90      412.88     50.74 o 
  -6  20   9       65.27       54.21     28.59 o 
  -5  20   9       15.10       10.68     18.84 o 
  -4  20   9      251.41      212.86     39.67 o 
  -3  20   9      282.72      351.28     71.18 o 
  -2  20   9       21.73       12.52     19.34 o 
  -1  20   9      123.84      151.34     28.97 o 
   0  20   9      535.72      485.35     46.06 o 
   1  20   9        3.02      -15.27     14.63 o 
   2  20   9        0.16       -3.26     15.51 o 
   3  20   9      294.01      361.39     42.01 o 
   4  20   9      125.85      155.24     29.11 o 
   5  20   9       73.38       33.71     21.61 o 
   6  20   9       23.78        5.06     14.37 o 
   7  20   9       76.59       73.30     21.11 o 
  -4  21   9      136.89      123.12     37.24 o 
  -3  21   9        7.31      -10.88     20.78 o 
  -2  21   9        9.12       15.53     25.00 o 
  -1  21   9       93.08       86.55     32.78 o 
   0  21   9      340.95      362.80     51.39 o 
   1  21   9      234.75      157.13     61.52 o 
   2  21   9      108.51       67.12     24.93 o 
   3  21   9       31.42       -3.76     22.15 o 
   4  21   9        7.61       -0.99     18.46 o 
 -20   0  10      810.78      771.58     74.77 o 
 -19   0  10      344.86      413.56    110.96 o 
 -18   0  10      126.63      123.85     26.90 o 
 -17   0  10     3477.83     3718.01    109.39 o 
 -16   0  10      655.70      714.90     49.40 o 
 -15   0  10        9.34       -0.28     19.83 o 
 -14   0  10      186.26      154.44     24.08 o 
 -13   0  10     1111.52     1183.49     69.66 o 
 -12   0  10      566.16      508.59     48.88 o 
 -11   0  10      329.47      365.91     30.25 o 
 -10   0  10     2672.33     2786.30     78.32 o 
  -9   0  10     1663.26     1652.22     39.06 o 
  -8   0  10      584.81      582.04     26.85 o 
  -7   0  10     1500.09     1532.46     33.25 o 
  -6   0  10       55.03       33.39      7.30 o 
  -5   0  10      472.37      500.58     17.01 o 
  -4   0  10       75.11       76.94      8.96 o 
  -3   0  10        9.51        5.13      7.10 o 
  -2   0  10     4040.57     4114.99     79.22 o 
  -1   0  10     2986.57     3022.16     62.92 o 
   0   0  10        3.48        1.33      4.97 o 
   1   0  10      498.63      557.03     23.97 o 
   2   0  10       11.15       19.50      6.20 o 
   3   0  10     2106.21     2066.27     51.41 o 
   4   0  10        2.01        6.59      7.08 o 
   5   0  10    19998.62    19871.88    349.71 o 
   6   0  10       95.85      106.37     18.22 o 
   7   0  10       36.98       35.20      9.82 o 
   8   0  10       59.94       84.46     17.65 o 
   9   0  10     4168.33     4491.38    121.18 o 
  10   0  10      450.54      497.09     49.66 o 
  11   0  10     1372.61     1578.73     65.92 o 
  12   0  10        1.53       12.16     13.12 o 
  13   0  10      321.27      397.53     58.57 o 
  14   0  10      113.07       73.90     32.81 o 
  15   0  10      552.10      553.46     75.29 o 
  16   0  10      145.79      130.27     43.51 o 
  17   0  10       76.31       71.00     40.41 o 
  18   0  10       11.31       17.89     32.05 o 
  19   0  10      518.11      602.22     90.76 o 
 -20   1  10       43.03       62.60     20.58 o 
 -19   1  10      131.84      129.37     24.85 o 
 -18   1  10       21.33       17.94     13.59 o 
 -17   1  10       97.75       80.45     16.42 o 
 -16   1  10     1141.16     1300.14     59.34 o 
 -15   1  10     1424.21     1581.79     41.47 o 
 -14   1  10      537.89      567.00     26.59 o 
 -13   1  10      118.75      117.07     13.50 o 
 -12   1  10      313.15      273.12     18.30 o 
 -11   1  10     1279.92     1302.99     37.58 o 
 -10   1  10        0.15        6.03      5.63 o 
  -9   1  10      957.45      984.94     23.53 o 
  -8   1  10        8.71        5.75      4.70 o 
  -7   1  10     2277.62     2274.88     32.02 o 
  -6   1  10      245.52      234.21     10.57 o 
  -5   1  10      156.84      173.92      9.02 o 
  -4   1  10     2591.11     2628.86     30.68 o 
  -3   1  10      816.36      811.88     16.86 o 
  -2   1  10       40.10       56.77      6.21 o 
  -1   1  10     1103.81     1151.75     19.28 o 
   0   1  10      863.32      855.76     19.28 o 
   1   1  10      587.15      577.74     27.18 o 
   2   1  10     1002.50     1000.07     23.03 o 
   3   1  10      189.49      171.05     10.04 o 
   4   1  10      129.70      126.69     10.15 o 
   5   1  10     1330.77     1336.50     31.01 o 
   6   1  10      472.72      503.67     19.55 o 
   7   1  10      562.01      622.16     22.14 o 
   8   1  10       46.03       35.19      7.22 o 
   9   1  10     4497.44     4665.44     84.54 o 
  10   1  10        4.40        4.46      6.95 o 
  11   1  10       68.21       74.00     12.58 o 
  12   1  10      355.19      343.99     25.25 o 
  13   1  10       58.74       71.26     17.65 o 
  14   1  10       22.18       30.50     14.87 o 
  15   1  10       32.11       26.72     19.53 o 
  16   1  10      451.71      520.67     93.21 o 
  17   1  10     1072.00     1064.60     95.52 o 
  18   1  10      193.72      153.94     37.11 o 
  19   1  10        0.49        7.90     23.95 o 
 -20   2  10       13.07       13.11     17.59 o 
 -19   2  10       26.02       19.14     15.64 o 
 -18   2  10      117.18       82.98     17.44 o 
 -17   2  10      488.62      480.82     41.64 o 
 -16   2  10      224.79      271.09     21.63 o 
 -15   2  10      784.09      869.04     45.54 o 
 -14   2  10      220.32      243.11     22.29 o 
 -13   2  10      609.60      651.02     27.11 o 
 -12   2  10     1577.50     1693.49     35.93 o 
 -11   2  10      300.40      317.96     16.93 o 
 -10   2  10      721.00      719.12     28.27 o 
  -9   2  10        2.18       13.63      5.47 o 
  -8   2  10      286.88      329.16     13.04 o 
  -7   2  10      861.44      894.74     22.26 o 
  -6   2  10       38.00       19.20      4.62 o 
  -5   2  10     1637.52     1624.76     23.58 o 
  -4   2  10        4.46        2.44      3.93 o 
  -3   2  10      119.51      119.81      7.99 o 
  -2   2  10     2657.53     2547.56     33.58 o 
  -1   2  10     1378.79     1361.81     23.84 o 
   0   2  10     6227.20     6294.01     70.04 o 
   1   2  10     1503.73     1470.51     28.99 o 
   2   2  10      944.85      992.63     21.24 o 
   3   2  10     3142.37     3154.24     43.16 o 
   4   2  10     2016.37     1972.60     39.62 o 
   5   2  10       50.59       46.23      6.52 o 
   6   2  10        1.82        0.29      4.39 o 
   7   2  10      451.12      456.09     18.11 o 
   8   2  10     1072.58     1140.48     28.11 o 
   9   2  10      176.57      185.60     12.93 o 
  10   2  10        7.47       18.95      8.82 o 
  11   2  10     1194.59     1283.82     48.27 o 
  12   2  10      113.74       66.73     21.54 o 
  13   2  10      781.73      839.95     45.47 o 
  14   2  10      327.92      360.48     36.97 o 
  15   2  10      141.66      121.53     28.63 o 
  16   2  10        1.62        8.69     19.37 o 
  17   2  10        0.04       10.14     20.69 o 
  18   2  10       86.77       73.11     29.14 o 
  19   2  10       72.83      107.94     34.36 o 
 -20   3  10       87.91       62.51     21.07 o 
 -19   3  10        0.17       -0.67     13.85 o 
 -18   3  10       10.53        2.05     11.10 o 
 -17   3  10       17.07       20.54     11.72 o 
 -16   3  10      236.91      259.79     21.48 o 
 -15   3  10      376.75      381.19     23.83 o 
 -14   3  10       35.23       18.57      9.75 o 
 -13   3  10      613.41      631.95     24.50 o 
 -12   3  10      515.90      477.23     23.42 o 
 -11   3  10       91.38       89.30     12.89 o 
 -10   3  10      206.91      213.65     13.33 o 
  -9   3  10      111.20      106.25      9.64 o 
  -8   3  10      119.03      102.62     10.34 o 
  -7   3  10     1102.51     1120.50     29.62 o 
  -6   3  10     3080.42     3064.96     36.17 o 
  -5   3  10     8718.56     8591.31     87.55 o 
  -4   3  10       91.67      100.64      8.60 o 
  -3   3  10      858.90      817.78     18.14 o 
  -2   3  10      466.65      479.15     13.95 o 
  -1   3  10      950.85      996.75     28.14 o 
   0   3  10       10.11        5.72      4.06 o 
   1   3  10     1310.30     1291.07     25.15 o 
   2   3  10     2816.82     2656.83     39.03 o 
   3   3  10      183.78      206.46     11.34 o 
   4   3  10       40.68       22.73      6.67 o 
   5   3  10      271.24      292.51     14.82 o 
   6   3  10      205.16      214.21     12.63 o 
   7   3  10       15.10       20.15      5.93 o 
   8   3  10      291.78      316.28     16.65 o 
   9   3  10      487.87      495.03     20.74 o 
  10   3  10        3.91        2.78      6.26 o 
  11   3  10       72.68       67.15     10.92 o 
  12   3  10      484.71      544.44     27.31 o 
  13   3  10       91.57       88.09     14.45 o 
  14   3  10        6.26       10.43     12.11 o 
  15   3  10      154.44      155.32     36.87 o 
  16   3  10        4.00        7.26     13.84 o 
  17   3  10      123.55      136.51     35.02 o 
  18   3  10        8.50       37.77     26.34 o 
  19   3  10       87.33       39.95     42.82 o 
 -20   4  10       52.63       44.42     20.33 o 
 -19   4  10       24.32       11.02     15.04 o 
 -18   4  10        0.71        3.33     11.39 o 
 -17   4  10        0.12        6.22     10.26 o 
 -16   4  10        1.43       -4.34      9.66 o 
 -15   4  10      180.06      128.50     17.94 o 
 -14   4  10        4.40        6.17      7.75 o 
 -13   4  10      151.91      130.87     14.92 o 
 -12   4  10       16.09       18.44      8.30 o 
 -11   4  10      768.09      802.55     23.80 o 
 -10   4  10        4.81        6.74      5.90 o 
  -9   4  10      421.51      415.31     16.61 o 
  -8   4  10     1213.09     1224.38     25.39 o 
  -7   4  10      537.70      536.19     18.48 o 
  -6   4  10     1329.41     1320.33     24.71 o 
  -5   4  10        3.35        9.72      4.79 o 
  -4   4  10     2303.55     2274.79     36.64 o 
  -3   4  10      806.05      761.70     17.89 o 
  -2   4  10     3544.90     3581.91     43.80 o 
  -1   4  10       38.46       29.30      5.30 o 
   0   4  10     2777.06     2795.34     38.42 o 
   1   4  10       87.84       92.14      8.44 o 
   2   4  10     3772.04     3554.22     52.67 o 
   3   4  10      287.22      261.75     23.87 o 
   4   4  10     8965.21     9087.10    106.05 o 
   5   4  10        4.95        5.22      5.12 o 
   6   4  10     2251.72     2245.60     41.32 o 
   7   4  10      803.19      818.97     24.08 o 
   8   4  10      138.04      129.59     14.38 o 
   9   4  10      229.50      266.07     17.48 o 
  10   4  10       97.81       83.54     11.95 o 
  11   4  10      330.98      326.25     20.10 o 
  12   4  10      392.07      384.62     22.54 o 
  13   4  10       70.63       67.63     13.06 o 
  14   4  10      106.21      101.76     19.14 o 
  15   4  10      189.11      194.84     23.31 o 
  16   4  10      336.53      342.04     39.57 o 
  17   4  10       96.06       64.51     28.24 o 
  18   4  10       92.43       78.86     30.40 o 
  19   4  10        3.96       -4.29     22.96 o 
 -19   5  10        1.29       15.47     17.36 o 
 -18   5  10        0.03       -7.65     11.66 o 
 -17   5  10       94.98       66.90     15.31 o 
 -16   5  10      508.28      484.45     29.56 o 
 -15   5  10     1251.37     1349.91     35.99 o 
 -14   5  10      693.17      651.55     27.89 o 
 -13   5  10       59.23       49.92     10.68 o 
 -12   5  10        1.42        4.28      6.96 o 
 -11   5  10     1236.85     1289.63     30.79 o 
 -10   5  10      238.11      271.54     15.83 o 
  -9   5  10      187.48      190.74     13.20 o 
  -8   5  10      184.23      165.80     13.14 o 
  -7   5  10     1573.99     1674.08     34.94 o 
  -6   5  10      210.96      222.22     14.09 o 
  -5   5  10      848.70      799.68     20.49 o 
  -4   5  10      727.10      714.66     18.26 o 
  -3   5  10      851.55      772.96     19.56 o 
  -2   5  10    10049.21     9879.78     93.63 o 
  -1   5  10        2.33        1.26      3.93 o 
   0   5  10      345.40      369.34     13.97 o 
   1   5  10      169.92      141.15     14.84 o 
   2   5  10      990.92      886.01     23.73 o 
   3   5  10      298.47      309.30     15.62 o 
   4   5  10       52.45       55.09      7.90 o 
   5   5  10       23.42       15.81      6.51 o 
   6   5  10     3035.10     3031.31     51.33 o 
   7   5  10     1285.71     1305.55     31.77 o 
   8   5  10      659.01      648.77     24.01 o 
   9   5  10      757.32      797.96     29.82 o 
  10   5  10     1019.90     1016.13     33.04 o 
  11   5  10     1497.99     1481.00     41.51 o 
  12   5  10      267.41      266.91     19.95 o 
  13   5  10     1458.43     1621.06     42.49 o 
  14   5  10       50.65       36.05     14.52 o 
  15   5  10      824.59      873.10     38.93 o 
  16   5  10      526.17      537.74     33.18 o 
  17   5  10      260.28      333.80     32.18 o 
  18   5  10      589.57      673.64     65.53 o 
  19   5  10       21.40       12.46     32.01 o 
 -19   6  10      303.82      377.18     37.24 o 
 -18   6  10       25.04       39.73     15.57 o 
 -17   6  10      477.51      482.19     28.95 o 
 -16   6  10        0.49       -6.50      9.40 o 
 -15   6  10      743.77      839.28     32.51 o 
 -14   6  10       16.37       15.74      9.33 o 
 -13   6  10       93.27       83.12     13.57 o 
 -12   6  10      162.86      167.88     14.68 o 
 -11   6  10       53.38       64.04      9.96 o 
 -10   6  10     2803.56     2932.60     52.10 o 
  -9   6  10     1489.03     1477.13     37.78 o 
  -8   6  10      595.82      583.78     22.65 o 
  -7   6  10     1087.12     1055.25     29.97 o 
  -6   6  10     1508.93     1538.97     36.13 o 
  -5   6  10      912.49      959.43     21.80 o 
  -4   6  10     1042.77     1047.68     22.44 o 
  -3   6  10      975.92      905.17     20.67 o 
  -2   6  10      578.81      602.40     17.80 o 
  -1   6  10      419.63      403.76     14.44 o 
   0   6  10       13.89        7.51      4.40 o 
   1   6  10      892.85      864.85     24.00 o 
   2   6  10     2901.92     2736.89     46.61 o 
   3   6  10      228.18      257.43     15.13 o 
   4   6  10      952.52      962.94     31.75 o 
   5   6  10     2546.23     2529.40     45.97 o 
   6   6  10      611.85      637.91     22.83 o 
   7   6  10     2457.61     2558.21     47.63 o 
   8   6  10      612.30      670.13     25.20 o 
   9   6  10     1889.89     1970.92     47.80 o 
  10   6  10     2604.18     2692.60     58.24 o 
  11   6  10      169.60      180.31     18.09 o 
  12   6  10      600.52      607.06     36.12 o 
  13   6  10      632.65      658.35     29.97 o 
  14   6  10        0.25        2.66      9.54 o 
  15   6  10      201.44      214.61     22.98 o 
  16   6  10      185.48      172.91     21.82 o 
  17   6  10      232.10      213.71     24.97 o 
  18   6  10       15.99       10.94     15.18 o 
 -19   7  10        2.03       15.99     16.69 o 
 -18   7  10        4.69       25.99     16.83 o 
 -17   7  10        9.50       26.00     14.71 o 
 -16   7  10      105.75       88.14     16.06 o 
 -15   7  10      271.21      270.05     22.88 o 
 -14   7  10      418.19      419.88     27.61 o 
 -13   7  10       16.31       21.18      9.47 o 
 -12   7  10       60.61       33.64     10.78 o 
 -11   7  10      380.70      347.58     23.67 o 
 -10   7  10      289.13      268.41     19.82 o 
  -9   7  10       23.48       17.29      8.35 o 
  -8   7  10      125.68      101.34     12.43 o 
  -7   7  10        3.24       12.43      6.90 o 
  -6   7  10     3609.44     3528.87     60.31 o 
  -5   7  10        5.86       21.53      6.37 o 
  -4   7  10     1934.15     1939.22     38.79 o 
  -3   7  10     1673.66     1730.74     30.05 o 
  -2   7  10      375.58      349.57     14.33 o 
  -1   7  10        0.42        2.35      3.89 o 
   0   7  10      393.56      388.85     32.42 o 
   1   7  10       60.38       63.12     10.86 o 
   2   7  10      471.68      423.50     19.77 o 
   3   7  10       36.49       32.27      6.99 o 
   4   7  10      141.50      124.88     13.32 o 
   5   7  10      266.27      257.69     16.30 o 
   6   7  10     1146.66     1227.79     34.11 o 
   7   7  10        0.01        2.79      5.43 o 
   8   7  10      270.22      242.76     17.88 o 
   9   7  10      288.05      259.17     23.65 o 
  10   7  10       49.98       49.12     12.06 o 
  11   7  10      324.45      334.01     24.06 o 
  12   7  10       36.20       27.41     10.91 o 
  13   7  10        9.13       15.89      9.66 o 
  14   7  10       21.54        4.66     10.42 o 
  15   7  10      143.40      161.14     20.67 o 
  16   7  10       31.74       25.67     14.34 o 
  17   7  10        2.35       -3.79     12.82 o 
  18   7  10      247.69      208.79     33.29 o 
 -18   8  10       54.25       38.41     21.00 o 
 -17   8  10      142.73       80.65     33.35 o 
 -16   8  10        0.36       40.61     17.19 o 
 -15   8  10      311.06      322.73     27.24 o 
 -14   8  10     1285.79     1307.04     46.09 o 
 -13   8  10       14.77       25.16     10.84 o 
 -12   8  10        1.28        7.01      8.41 o 
 -11   8  10     1406.76     1439.79     41.03 o 
 -10   8  10     1231.09     1196.11     36.46 o 
  -9   8  10      647.10      612.79     27.61 o 
  -8   8  10       59.96       51.09     10.25 o 
  -7   8  10      229.97      176.33     19.34 o 
  -6   8  10     1193.71     1159.79     30.08 o 
  -5   8  10       30.01       25.47      7.12 o 
  -4   8  10        6.76        7.08      5.56 o 
  -3   8  10      233.61      223.34     12.63 o 
  -2   8  10      145.54      134.56     10.04 o 
  -1   8  10        2.86        7.60      4.35 o 
   0   8  10      141.48      140.33     11.49 o 
   1   8  10      322.98      326.25     18.94 o 
   2   8  10      523.60      480.41     20.53 o 
   3   8  10     1544.13     1511.64     34.98 o 
   4   8  10        2.15        2.84      5.42 o 
   5   8  10        5.09       10.31      6.14 o 
   6   8  10     1645.42     1680.14     44.30 o 
   7   8  10      329.02      313.25     21.80 o 
   8   8  10      824.06      808.80     29.19 o 
   9   8  10       20.28        8.56      8.05 o 
  10   8  10       66.10       54.91     11.12 o 
  11   8  10     2184.19     2302.08     56.81 o 
  12   8  10      203.48      191.89     20.55 o 
  13   8  10       32.46       10.64     10.12 o 
  14   8  10        0.00       -1.54      9.12 o 
  15   8  10        7.79       -3.82     10.21 o 
  16   8  10      174.34      167.09     24.87 o 
  17   8  10       49.65       28.52     24.88 o 
  18   8  10       42.76       18.11     27.89 o 
 -18   9  10       85.09       61.98     23.70 o 
 -17   9  10       36.69       46.65     20.27 o 
 -16   9  10      124.90      101.78     21.09 o 
 -15   9  10      140.97      154.21     33.75 o 
 -14   9  10      130.97      146.70     19.30 o 
 -13   9  10       54.08       48.25     13.47 o 
 -12   9  10      562.53      575.32     30.09 o 
 -11   9  10       66.63       52.83     12.44 o 
 -10   9  10      244.56      249.85     20.06 o 
  -9   9  10       24.48       27.71      9.22 o 
  -8   9  10      899.49      894.02     31.05 o 
  -7   9  10       61.27       68.74     11.10 o 
  -6   9  10     1841.92     1951.74     49.56 o 
  -5   9  10      560.06      626.29     23.95 o 
  -4   9  10     2109.87     2011.13     46.98 o 
  -3   9  10       19.06        9.21      5.54 o 
  -2   9  10      855.76      829.46     25.62 o 
  -1   9  10      123.34      139.18     11.25 o 
   0   9  10     1456.59     1484.02     32.83 o 
   1   9  10       33.45       33.53      7.14 o 
   2   9  10      524.96      478.81     24.64 o 
   3   9  10     1191.34     1170.86     31.28 o 
   4   9  10       51.01       28.21      7.74 o 
   5   9  10       32.08       16.94      6.69 o 
   6   9  10      232.86      220.47     18.79 o 
   7   9  10       40.48       37.52      9.73 o 
   8   9  10      663.43      654.87     27.90 o 
   9   9  10      156.02      163.37     16.57 o 
  10   9  10       81.17       83.46     13.03 o 
  11   9  10        1.37       -1.53      9.67 o 
  12   9  10      234.43      248.94     25.29 o 
  13   9  10      109.50       79.12     18.97 o 
  14   9  10       59.92       18.79     10.17 o 
  15   9  10       84.74       51.50     13.56 o 
  16   9  10       10.99       12.12     12.04 o 
  17   9  10       57.53       22.92     22.16 o 
 -17  10  10       95.20       81.34     24.56 o 
 -16  10  10        7.89        6.33     16.78 o 
 -15  10  10       41.39       58.54     18.59 o 
 -14  10  10        0.56        6.14     13.47 o 
 -13  10  10        1.21       -8.01      9.29 o 
 -12  10  10        2.89       14.38     13.30 o 
 -11  10  10      913.15      930.44     36.47 o 
 -10  10  10      154.42      131.05     15.88 o 
  -9  10  10      283.20      275.95     21.34 o 
  -8  10  10      246.76      242.50     19.26 o 
  -7  10  10      908.09      906.28     31.42 o 
  -6  10  10     1474.46     1495.34     44.82 o 
  -5  10  10      171.94      141.65     17.57 o 
  -4  10  10      693.68      707.25     27.34 o 
  -3  10  10       16.54        3.09      5.98 o 
  -2  10  10     2377.56     2398.59     51.24 o 
  -1  10  10      160.51      177.81     13.07 o 
   0  10  10      536.32      556.48     20.63 o 
   1  10  10       46.70       48.96      8.44 o 
   2  10  10     1447.92     1411.71     35.32 o 
   3  10  10       14.51        4.66      5.81 o 
   4  10  10     1655.71     1737.60     37.29 o 
   5  10  10     1474.43     1446.26     37.54 o 
   6  10  10      396.07      358.84     21.55 o 
   7  10  10      370.20      362.39     22.39 o 
   8  10  10       21.01       24.36      8.83 o 
   9  10  10        0.10       -6.10      7.65 o 
  10  10  10      111.72       98.84     14.63 o 
  11  10  10      103.33       87.97     16.17 o 
  12  10  10        0.51        6.14     10.48 o 
  13  10  10        1.41       -4.41     10.30 o 
  14  10  10        8.40       10.30     12.05 o 
  15  10  10       39.40       16.27     11.75 o 
  16  10  10      126.34      119.68     20.02 o 
  17  10  10      167.75      150.39     44.79 o 
 -17  11  10      246.42      242.74     35.99 o 
 -16  11  10       53.99       44.64     21.78 o 
 -15  11  10      871.21     1051.13     53.76 o 
 -14  11  10      146.04      154.19     24.29 o 
 -13  11  10      474.29      398.50     34.49 o 
 -12  11  10      162.58      158.35     25.45 o 
 -11  11  10      127.45       69.71     14.71 o 
 -10  11  10      410.24      410.57     26.34 o 
  -9  11  10      411.77      374.24     24.89 o 
  -8  11  10      403.77      348.45     31.75 o 
  -7  11  10      162.24      146.05     15.77 o 
  -6  11  10      448.68      474.25     29.68 o 
  -5  11  10     1588.75     1569.19     38.14 o 
  -4  11  10      392.79      429.25     21.70 o 
  -3  11  10     2291.45     2223.77     45.25 o 
  -2  11  10     3177.65     3209.38     55.77 o 
  -1  11  10      409.35      431.46     19.35 o 
   0  11  10      259.87      262.73     15.94 o 
   1  11  10     3113.54     3070.15     53.03 o 
   2  11  10       20.81       23.24      7.51 o 
   3  11  10      243.94      211.86     18.13 o 
   4  11  10      130.27      125.99     14.05 o 
   5  11  10      277.26      306.76     20.67 o 
   6  11  10     2438.84     2520.04     53.45 o 
   7  11  10      731.73      743.92     31.04 o 
   8  11  10      404.65      377.39     25.87 o 
   9  11  10     1408.84     1467.52     46.22 o 
  10  11  10      126.13      101.28     24.80 o 
  11  11  10        2.81        7.16     10.41 o 
  12  11  10      135.05      162.11     22.07 o 
  13  11  10      932.71     1033.48     44.99 o 
  14  11  10        1.56       -0.48     10.84 o 
  15  11  10      283.68      268.77     28.07 o 
  16  11  10        3.74       13.03     13.43 o 
 -16  12  10      263.88      194.64     33.00 o 
 -15  12  10      124.28      118.45     41.02 o 
 -14  12  10       49.01       44.34     18.47 o 
 -13  12  10       44.83       20.23     15.46 o 
 -12  12  10        2.39        0.80     11.93 o 
 -11  12  10      111.42       95.86     20.00 o 
 -10  12  10       83.73       81.66     14.22 o 
  -9  12  10      127.81       99.06     18.00 o 
  -8  12  10      945.08      951.94     36.29 o 
  -7  12  10      168.99      156.35     17.38 o 
  -6  12  10      183.63      149.28     21.92 o 
  -5  12  10      281.76      276.97     20.55 o 
  -4  12  10      236.95      267.03     23.33 o 
  -3  12  10      565.96      575.50     25.25 o 
  -2  12  10      299.95      267.87     18.52 o 
  -1  12  10       27.51       22.71      7.72 o 
   0  12  10      837.18      787.24     26.90 o 
   1  12  10       42.40       33.57      8.25 o 
   2  12  10      296.99      315.78     20.22 o 
   3  12  10      119.40       90.91     11.36 o 
   4  12  10     1796.96     1808.27     61.87 o 
   5  12  10      847.65      888.31     38.88 o 
   6  12  10       58.02       31.70     12.33 o 
   7  12  10       63.56       54.29     12.00 o 
   8  12  10      130.72      102.73     14.71 o 
   9  12  10      105.70       97.67     15.34 o 
  10  12  10      889.01      942.73     40.47 o 
  11  12  10       11.67        8.06      9.82 o 
  12  12  10        0.53        0.06     11.19 o 
  13  12  10       78.36       66.85     16.61 o 
  14  12  10       79.35       61.60     15.81 o 
  15  12  10        6.02       -1.74     12.82 o 
  16  12  10      182.85      150.93     22.37 o 
 -16  13  10       19.27      -13.23     17.85 o 
 -15  13  10        0.14       -5.88     17.40 o 
 -14  13  10      111.19       72.02     38.98 o 
 -13  13  10       53.11       61.99     19.55 o 
 -12  13  10       98.61       50.31     20.22 o 
 -11  13  10      654.06      674.76     53.51 o 
 -10  13  10        8.01       -4.14      8.68 o 
  -9  13  10      428.71      427.26     29.82 o 
  -8  13  10      746.04      713.93     44.18 o 
  -7  13  10       12.30       10.69     10.23 o 
  -6  13  10      864.81      880.39     32.88 o 
  -5  13  10      254.87      251.73     19.38 o 
  -4  13  10     2645.27     2664.50     53.70 o 
  -3  13  10      135.92      128.11     14.14 o 
  -2  13  10       83.65       59.76     10.66 o 
  -1  13  10     1027.45     1008.33     45.33 o 
   0  13  10      371.50      373.67     19.85 o 
   1  13  10       21.41        1.02      6.46 o 
   2  13  10      335.42      363.79     23.88 o 
   3  13  10      220.53      181.38     20.12 o 
   4  13  10      210.68      202.30     18.53 o 
   5  13  10       51.73       38.80     10.56 o 
   6  13  10      374.54      383.12     26.95 o 
   7  13  10      701.90      803.92     34.09 o 
   8  13  10       69.18       82.37     14.12 o 
   9  13  10      259.16      243.12     21.84 o 
  10  13  10      137.57      144.14     17.65 o 
  11  13  10      188.25      173.50     22.24 o 
  12  13  10        1.53       10.59     12.42 o 
  13  13  10      297.84      353.83     30.78 o 
  14  13  10        7.08       15.19     13.08 o 
  15  13  10        1.61       -3.44     12.75 o 
 -15  14  10       29.64       34.07     30.77 o 
 -14  14  10        8.05      -13.65     17.05 o 
 -13  14  10      165.23      156.52     71.86 o 
 -12  14  10       43.94        8.34     17.44 o 
 -11  14  10        4.01       12.01     14.25 o 
 -10  14  10       41.06       49.60     16.19 o 
  -9  14  10       38.60       29.24     13.15 o 
  -8  14  10      105.59      103.54     17.50 o 
  -7  14  10      551.74      547.75     32.80 o 
  -6  14  10      341.69      346.67     25.09 o 
  -5  14  10       17.42       19.81      9.81 o 
  -4  14  10        9.53        5.04      8.60 o 
  -3  14  10       86.00       74.26     12.13 o 
  -2  14  10        2.57       13.14      7.83 o 
  -1  14  10      265.79      288.31     29.38 o 
   0  14  10     1140.93     1141.23     37.59 o 
   1  14  10        0.72       -5.59      6.91 o 
   2  14  10      502.33      496.69     35.50 o 
   3  14  10      276.38      287.78     21.59 o 
   4  14  10        5.92        7.53      8.66 o 
   5  14  10     1167.54     1184.77     38.57 o 
   6  14  10       52.92       44.63     12.13 o 
   7  14  10       41.15       24.90     10.11 o 
   8  14  10      316.38      348.43     25.92 o 
   9  14  10       52.71       23.92     14.96 o 
  10  14  10       46.13       43.36     12.73 o 
  11  14  10      108.94      106.14     19.56 o 
  12  14  10        3.27       -2.32     11.29 o 
  13  14  10        6.75       -8.66     11.87 o 
  14  14  10      148.61       76.14     19.09 o 
 -14  15  10       58.84       58.65     24.66 o 
 -13  15  10      222.74      151.42     29.69 o 
 -12  15  10       82.91      118.97     27.53 o 
 -11  15  10      440.40      419.51     36.98 o 
 -10  15  10      497.66      632.73     42.96 o 
  -9  15  10        1.13        7.34     17.56 o 
  -8  15  10      391.31      385.69     34.17 o 
  -7  15  10      166.31      147.10     19.43 o 
  -6  15  10       46.72       42.08     10.80 o 
  -5  15  10       42.08       26.25     13.99 o 
  -4  15  10     2454.73     2580.01     64.33 o 
  -3  15  10      148.88      140.76     17.11 o 
  -2  15  10      381.83      373.20     24.88 o 
  -1  15  10      156.60      152.82     21.47 o 
   0  15  10      541.76      500.06     36.84 o 
   1  15  10      162.20      154.88     17.39 o 
   2  15  10      121.03      103.52     20.53 o 
   3  15  10        0.17       -5.61      8.14 o 
   4  15  10      131.69      144.75     17.25 o 
   5  15  10      176.59      194.63     19.74 o 
   6  15  10      116.42       89.74     15.07 o 
   7  15  10        0.05       -7.61      9.33 o 
   8  15  10       16.98       19.34     10.88 o 
   9  15  10       89.00       90.07     15.82 o 
  10  15  10       60.93       36.28     20.99 o 
  11  15  10        0.02       10.88     11.97 o 
  12  15  10      340.15      388.99     36.02 o 
  13  15  10       41.08       25.46     16.51 o 
 -13  16  10       12.06       16.39     19.11 o 
 -12  16  10      601.93      592.12     69.37 o 
 -11  16  10      358.57      400.90     67.69 o 
 -10  16  10      482.08      352.05     38.98 o 
  -9  16  10      126.08       74.37     34.98 o 
  -8  16  10      318.09      338.28     50.61 o 
  -7  16  10      399.13      428.96     44.18 o 
  -6  16  10      162.68      183.42     19.87 o 
  -5  16  10       69.40       38.81     11.28 o 
  -4  16  10      232.38      216.96     20.69 o 
  -3  16  10       47.28       39.60     11.25 o 
  -2  16  10      381.61      392.35     26.12 o 
  -1  16  10      587.47      572.94     30.65 o 
   0  16  10      549.08      500.42     37.01 o 
   1  16  10       27.10       40.23     13.26 o 
   2  16  10        3.04        4.47     11.78 o 
   3  16  10        0.64        6.42      9.93 o 
   4  16  10      148.81      148.39     17.69 o 
   5  16  10      304.66      259.80     23.01 o 
   6  16  10      877.28      877.93     70.40 o 
   7  16  10      331.35      323.62     25.38 o 
   8  16  10      452.70      477.55     31.09 o 
   9  16  10       86.97       77.84     17.51 o 
  10  16  10      159.85      155.97     21.78 o 
  11  16  10        3.76        2.39     12.39 o 
  12  16  10       12.21       12.30     15.06 o 
 -12  17  10        1.54       17.47     19.80 o 
 -11  17  10       30.78       24.52     19.54 o 
 -10  17  10        2.16        3.94     17.68 o 
  -9  17  10       81.18       66.61     26.42 o 
  -8  17  10      153.67      138.15     24.71 o 
  -7  17  10      171.46      126.09     22.89 o 
  -6  17  10      365.52      444.21     33.28 o 
  -5  17  10       64.39       61.11     14.35 o 
  -4  17  10      358.95      342.38     26.05 o 
  -3  17  10     1144.94     1163.64     42.50 o 
  -2  17  10      539.36      598.82     32.50 o 
  -1  17  10       12.25       13.38     11.72 o 
   0  17  10       46.73       41.86     14.57 o 
   1  17  10      284.23      272.25     30.90 o 
   2  17  10      270.48      281.44     29.30 o 
   3  17  10      119.84       95.57     22.71 o 
   4  17  10       64.84       52.62     13.38 o 
   5  17  10     1028.52     1058.87     41.61 o 
   6  17  10      123.45      115.15     22.09 o 
   7  17  10       40.15       31.27     13.02 o 
   8  17  10       14.58        0.31     11.64 o 
   9  17  10      424.26      425.66     37.60 o 
  10  17  10        0.20       12.15     12.63 o 
  11  17  10      187.26      109.15     22.09 o 
 -10  18  10       26.55       35.19     19.31 o 
  -9  18  10        3.77       30.18     20.26 o 
  -8  18  10       58.41       60.08     22.42 o 
  -7  18  10      779.76      990.74    105.61 o 
  -6  18  10       91.11      100.65     19.79 o 
  -5  18  10      350.11      360.76     31.05 o 
  -4  18  10        9.00        8.48     10.91 o 
  -3  18  10      166.59      157.79     19.63 o 
  -2  18  10        7.29        7.48     10.95 o 
  -1  18  10       62.42       35.82     14.73 o 
   0  18  10        0.83       15.69     12.71 o 
   1  18  10       33.94       38.56     14.60 o 
   2  18  10        0.65        5.36     11.20 o 
   3  18  10      427.19      425.69     55.10 o 
   4  18  10        7.88       -4.17     11.54 o 
   5  18  10      304.66      342.85     42.02 o 
   6  18  10       14.98       23.97     13.31 o 
   7  18  10      173.31      180.74     23.90 o 
   8  18  10      238.18      251.66     27.12 o 
   9  18  10        0.53       -6.48     12.50 o 
  10  18  10        9.63       -1.12     13.74 o 
  -9  19  10       59.89       21.74     22.05 o 
  -8  19  10        0.23       15.19     18.66 o 
  -7  19  10      135.58      134.28     28.72 o 
  -6  19  10      196.64      177.60     45.91 o 
  -5  19  10      401.27      490.85     87.90 o 
  -4  19  10       69.63      100.27     25.57 o 
  -3  19  10      222.34      240.50     28.30 o 
  -2  19  10      401.79      418.96     33.88 o 
  -1  19  10       75.24       60.86     17.72 o 
   0  19  10       98.27       91.32     19.43 o 
   1  19  10       98.78       77.20     19.15 o 
   2  19  10      149.42      138.12     47.44 o 
   3  19  10        5.84      -10.84     14.50 o 
   4  19  10       13.65        5.16     16.12 o 
   5  19  10      157.72      174.73     26.25 o 
   6  19  10       12.34       14.52     15.97 o 
   7  19  10        4.47        5.39     13.37 o 
   8  19  10       10.13       28.05     15.46 o 
  -6  20  10       97.66       96.50     25.87 o 
  -5  20  10        7.55      -20.95     15.74 o 
  -4  20  10       12.53       29.07     20.35 o 
  -3  20  10      108.71       60.18     30.08 o 
  -2  20  10       44.44       42.52     26.40 o 
  -1  20  10      121.31       74.83     25.29 o 
   0  20  10       62.78       59.72     22.56 o 
   1  20  10        0.43        0.65     15.74 o 
   2  20  10      116.94       61.25     23.80 o 
   3  20  10       19.71       12.65     17.72 o 
   4  20  10      295.73      341.85     41.05 o 
   5  20  10       49.44       60.88     24.59 o 
   6  20  10       41.14       64.01     23.49 o 
  -2  21  10      120.31      101.49     33.90 o 
  -1  21  10       44.64       42.50     36.37 o 
   0  21  10       71.39       18.01     20.57 o 
   1  21  10      252.13      343.73     42.68 o 
 -19   1  11       16.19       19.14     24.16 o 
 -18   1  11       38.15       36.38     15.81 o 
 -17   1  11       21.33       55.97     14.79 o 
 -16   1  11      537.12      592.53     34.30 o 
 -15   1  11        8.23       17.44     11.10 o 
 -14   1  11       76.20       54.47     13.08 o 
 -13   1  11        9.81       15.27      9.98 o 
 -12   1  11     2091.38     2246.39     50.47 o 
 -11   1  11        6.19       19.77      7.80 o 
 -10   1  11      627.75      685.04     25.71 o 
  -9   1  11      293.44      313.24     15.79 o 
  -8   1  11     5625.12     5799.01     67.99 o 
  -7   1  11      307.35      320.90     14.18 o 
  -6   1  11      263.02      288.10     12.86 o 
  -5   1  11       14.98       17.48      4.71 o 
  -4   1  11     3505.88     3413.37     42.09 o 
  -3   1  11     4928.14     5042.21     57.26 o 
  -2   1  11     2274.80     2303.62     36.19 o 
  -1   1  11       26.44       38.32      6.58 o 
   0   1  11      473.27      433.39     14.85 o 
   1   1  11     1827.75     1788.18     30.32 o 
   2   1  11       20.43       15.28      5.11 o 
   3   1  11      411.64      412.87     16.81 o 
   4   1  11     2018.33     1990.74     40.93 o 
   5   1  11     2008.00     1996.23     41.51 o 
   6   1  11     2237.94     2290.94     51.70 o 
   7   1  11      242.22      229.93     23.29 o 
   8   1  11        0.01        7.56      7.35 o 
   9   1  11      508.93      541.02     28.01 o 
  10   1  11     3152.55     3229.32     70.23 o 
  11   1  11      232.72      228.80     21.42 o 
  12   1  11       40.10       22.93     10.62 o 
  13   1  11      409.84      425.54     63.38 o 
  14   1  11     1127.48     1350.19     66.01 o 
  15   1  11       37.44       26.35     48.35 o 
  16   1  11      279.84      295.34     43.89 o 
  17   1  11     1216.03     1443.71     82.15 o 
  18   1  11      386.36      422.88     54.70 o 
  19   1  11        2.17       26.12     24.17 o 
 -19   2  11       43.98       54.92     18.85 o 
 -18   2  11        0.09       -0.90     12.71 o 
 -17   2  11        1.01       -1.31     11.22 o 
 -16   2  11      171.16      165.88     19.88 o 
 -15   2  11       82.52       79.11     15.17 o 
 -14   2  11      858.46      918.22     33.07 o 
 -13   2  11      304.09      322.50     20.91 o 
 -12   2  11      231.79      203.28     15.23 o 
 -11   2  11       15.81       11.48      6.99 o 
 -10   2  11       39.66       28.00      7.76 o 
  -9   2  11      161.85      167.32     12.37 o 
  -8   2  11      644.74      658.76     18.84 o 
  -7   2  11     2136.10     2196.86     49.93 o 
  -6   2  11        3.42        3.17      4.49 o
[truncated: 224,452 more chars]
